# Supplementary material for: Vicia faba SV channel VfTPC1 is a hyperexcitable variant of plant vacuole Two Pore Channels
Source: eLife. 2023 Nov 22;12:e86384. doi: 10.7554/eLife.86384 (PMC10665017; doi:10.7554/eLife.86384)
Supplement: Supplementary file 1. [file elife-86384-supp1.pdb]

EXPDTA    THEORETICAL MODEL, MODELLER 9.22 2020/10/01 08:43:48
REMARK   6 MODELLER OBJECTIVE FUNCTION:      3768.7742
REMARK   6 MODELLER BEST TEMPLATE % SEQ ID:  68.750
REMARK   6 SEQUENCE: VfTPC1
REMARK   6 ALIGNMENT: alignment.ali
REMARK   6 SCRIPT: /usr/local/opal-local/bin/modeller9v8.py
REMARK   6 GA341 score: 1.00000
REMARK   6 Normalized DOPE score: 0.89524
REMARK   6 TEMPLATE: FINAL_into_OLD-coot-7_real_space_refined.pdb_0_0 22:B - 686:B MODELS 24: - 688: AT 68.8%
HELIX    1   1 ALA     26  TYR     29  1                                   4
HELIX    2   2 ASN     32  ASP     45  1                                  14
HELIX    3   3 GLU     51  LEU     54  1                                   4
HELIX    4   4 SER     61  LEU     89  1                                  29
HELIX    5   5 LEU     93  GLU     96  1                                   4
HELIX    6   6 ARG    106  PHE    109  1                                   4
HELIX    7   7 ALA    119  TYR    143  1                                  25
HELIX    8   8 PRO    146  LYS    151  1                                   6
HELIX    9   9 PRO    153  LEU    174  1                                  22
HELIX   10  10 ALA    189  ASN    200  1                                  12
HELIX   11  11 ARG    202  ILE    239  1                                  38
HELIX   12  12 ILE    244  THR    248  1                                   5
HELIX   13  13 TYR    253  THR    265  1                                  13
HELIX   14  14 ASN    269  VAL    272  1                                   4
HELIX   15  15 VAL    274  ALA    279  1                                   6
HELIX   16  16 ARG    281  LEU    336  1                                  56
HELIX   17  17 LYS    346  ARG    360  1                                  15
HELIX   18  18 GLU    369  ASP    378  1                                  10
HELIX   19  19 LYS    387  PHE    401  1                                  15
HELIX   20  20 ARG    423  ARG    429  1                                   7
HELIX   21  21 PHE    433  THR    452  1                                  20
HELIX   22  22 GLN    462  TYR    487  1                                  26
HELIX   23  23 GLU    490  TRP    493  1                                   4
HELIX   24  24 GLY    496  GLY    511  1                                  16
HELIX   25  25 GLU    530  HIS    549  1                                  20
HELIX   26  26 ARG    554  SER    566  1                                  13
HELIX   27  27 MET    568  PHE    589  1                                  22
HELIX   28  28 LEU    600  ALA    602  1                                   3
HELIX   29  29 TYR    618  VAL    630  1                                  13
HELIX   30  30 GLY    635  THR    645  1                                  11
HELIX   31  31 SER    648  GLU    687  1                                  40
MODEL        1
ATOM      1  N   ALA    26     203.234 152.419 187.930  1.00 41.61           N
ATOM      2  CA  ALA    26     203.212 152.217 189.355  1.00 41.61           C
ATOM      3  CB  ALA    26     202.332 153.244 190.089  1.00 41.61           C
ATOM      4  C   ALA    26     202.669 150.863 189.671  1.00 41.61           C
ATOM      5  O   ALA    26     203.109 150.217 190.621  1.00 41.61           O
ATOM      6  N   ILE    27     201.686 150.395 188.886  1.00 53.41           N
ATOM      7  CA  ILE    27     201.058 149.145 189.191  1.00 53.41           C
ATOM      8  CB  ILE    27     199.951 148.812 188.236  1.00 53.41           C
ATOM      9  CG1 ILE    27     198.852 149.887 188.299  1.00 53.41           C
ATOM     10  CG2 ILE    27     199.444 147.402 188.575  1.00 53.41           C
ATOM     11  CD1 ILE    27     197.814 149.767 187.184  1.00 53.41           C
ATOM     12  C   ILE    27     202.059 148.029 189.133  1.00 53.41           C
ATOM     13  O   ILE    27     202.064 147.149 189.992  1.00 53.41           O
ATOM     14  N   THR    28     202.919 148.003 188.103  1.00 57.21           N
ATOM     15  CA  THR    28     203.823 146.892 187.986  1.00 57.21           C
ATOM     16  CB  THR    28     204.589 146.933 186.697  1.00 57.21           C
ATOM     17  OG1 THR    28     203.686 146.960 185.601  1.00 57.21           O
ATOM     18  CG2 THR    28     205.481 145.684 186.604  1.00 57.21           C
ATOM     19  C   THR    28     204.832 146.855 189.103  1.00 57.21           C
ATOM     20  O   THR    28     204.967 145.840 189.787  1.00 57.21           O
ATOM     21  N   TYR    29     205.600 147.956 189.252  1.00171.47           N
ATOM     22  CA  TYR    29     206.680 148.137 190.192  1.00171.47           C
ATOM     23  CB  TYR    29     207.666 149.222 189.729  1.00171.47           C
ATOM     24  CG  TYR    29     208.695 149.373 190.795  1.00171.47           C
ATOM     25  CD1 TYR    29     209.779 148.528 190.851  1.00171.47           C
ATOM     26  CD2 TYR    29     208.575 150.364 191.742  1.00171.47           C
ATOM     27  CE1 TYR    29     210.726 148.669 191.837  1.00171.47           C
ATOM     28  CE2 TYR    29     209.518 150.510 192.730  1.00171.47           C
ATOM     29  CZ  TYR    29     210.597 149.661 192.778  1.00171.47           C
ATOM     30  OH  TYR    29     211.568 149.808 193.790  1.00171.47           O
ATOM     31  C   TYR    29     206.297 148.490 191.605  1.00171.47           C
ATOM     32  O   TYR    29     206.862 147.956 192.559  1.00171.47           O
ATOM     33  N   GLY    30     205.311 149.392 191.780  1.00 43.80           N
ATOM     34  CA  GLY    30     205.092 150.059 193.040  1.00 43.80           C
ATOM     35  C   GLY    30     204.583 149.183 194.141  1.00 43.80           C
ATOM     36  O   GLY    30     204.312 147.995 193.969  1.00 43.80           O
ATOM     37  N   SER    31     204.482 149.805 195.339  1.00 42.01           N
ATOM     38  CA  SER    31     204.031 149.203 196.562  1.00 42.01           C
ATOM     39  CB  SER    31     204.565 149.908 197.821  1.00 42.01           C
ATOM     40  OG  SER    31     204.128 151.257 197.853  1.00 42.01           O
ATOM     41  C   SER    31     202.532 149.240 196.598  1.00 42.01           C
ATOM     42  O   SER    31     201.887 149.800 195.714  1.00 42.01           O
ATOM     43  N   ASN    32     201.943 148.642 197.654  1.00 40.89           N
ATOM     44  CA  ASN    32     200.517 148.509 197.773  1.00 40.89           C
ATOM     45  CB  ASN    32     200.092 147.838 199.090  1.00 40.89           C
ATOM     46  CG  ASN    32     200.534 146.383 199.042  1.00 40.89           C
ATOM     47  OD1 ASN    32     200.886 145.861 197.985  1.00 40.89           O
ATOM     48  ND2 ASN    32     200.507 145.703 200.220  1.00 40.89           N
ATOM     49  C   ASN    32     199.870 149.858 197.738  1.00 40.89           C
ATOM     50  O   ASN    32     198.907 150.067 197.004  1.00 40.89           O
ATOM     51  N   TYR    33     200.396 150.819 198.516  1.00 58.88           N
ATOM     52  CA  TYR    33     199.834 152.136 198.558  1.00 58.88           C
ATOM     53  CB  TYR    33     200.541 153.069 199.560  1.00 58.88           C
ATOM     54  CG  TYR    33     200.278 152.570 200.939  1.00 58.88           C
ATOM     55  CD1 TYR    33     199.154 152.968 201.626  1.00 58.88           C
ATOM     56  CD2 TYR    33     201.157 151.701 201.542  1.00 58.88           C
ATOM     57  CE1 TYR    33     198.911 152.508 202.899  1.00 58.88           C
ATOM     58  CE2 TYR    33     200.919 151.237 202.814  1.00 58.88           C
ATOM     59  CZ  TYR    33     199.795 151.640 203.494  1.00 58.88           C
ATOM     60  OH  TYR    33     199.548 151.167 204.799  1.00 58.88           O
ATOM     61  C   TYR    33     199.978 152.761 197.204  1.00 58.88           C
ATOM     62  O   TYR    33     199.119 153.530 196.775  1.00 58.88           O
ATOM     63  N   GLU    34     201.112 152.504 196.523  1.00 57.28           N
ATOM     64  CA  GLU    34     201.343 153.094 195.233  1.00 57.28           C
ATOM     65  CB  GLU    34     202.774 152.874 194.719  1.00 57.28           C
ATOM     66  CG  GLU    34     203.826 153.637 195.524  1.00 57.28           C
ATOM     67  CD  GLU    34     205.137 153.562 194.756  1.00 57.28           C
ATOM     68  OE1 GLU    34     205.099 153.758 193.513  1.00 57.28           O
ATOM     69  OE2 GLU    34     206.191 153.309 195.399  1.00 57.28           O
ATOM     70  C   GLU    34     200.400 152.551 194.191  1.00 57.28           C
ATOM     71  O   GLU    34     199.825 153.303 193.407  1.00 57.28           O
ATOM     72  N   LYS    35     200.238 151.218 194.145  1.00141.13           N
ATOM     73  CA  LYS    35     199.422 150.541 193.172  1.00141.13           C
ATOM     74  CB  LYS    35     199.741 149.039 193.057  1.00141.13           C
ATOM     75  CG  LYS    35     199.568 148.240 194.346  1.00141.13           C
ATOM     76  CD  LYS    35     199.664 146.731 194.118  1.00141.13           C
ATOM     77  CE  LYS    35     201.077 146.258 193.768  1.00141.13           C
ATOM     78  NZ  LYS    35     201.085 144.793 193.562  1.00141.13           N
ATOM     79  C   LYS    35     197.956 150.719 193.443  1.00141.13           C
ATOM     80  O   LYS    35     197.128 150.447 192.576  1.00141.13           O
ATOM     81  N   ALA    36     197.586 151.042 194.692  1.00 61.43           N
ATOM     82  CA  ALA    36     196.213 151.241 195.066  1.00 61.43           C
ATOM     83  CB  ALA    36     196.025 151.355 196.589  1.00 61.43           C
ATOM     84  C   ALA    36     195.635 152.482 194.438  1.00 61.43           C
ATOM     85  O   ALA    36     194.444 152.519 194.136  1.00 61.43           O
ATOM     86  N   ALA    37     196.429 153.569 194.326  1.00 46.03           N
ATOM     87  CA  ALA    37     195.976 154.811 193.753  1.00 46.03           C
ATOM     88  CB  ALA    37     196.991 155.955 193.934  1.00 46.03           C
ATOM     89  C   ALA    37     195.733 154.681 192.277  1.00 46.03           C
ATOM     90  O   ALA    37     194.757 155.208 191.743  1.00 46.03           O
ATOM     91  N   ALA    38     196.641 153.982 191.576  1.00 39.83           N
ATOM     92  CA  ALA    38     196.593 153.848 190.147  1.00 39.83           C
ATOM     93  CB  ALA    38     197.780 153.047 189.586  1.00 39.83           C
ATOM     94  C   ALA    38     195.339 153.141 189.726  1.00 39.83           C
ATOM     95  O   ALA    38     194.721 153.505 188.728  1.00 39.83           O
ATOM     96  N   LEU    39     194.936 152.098 190.468  1.00 61.63           N
ATOM     97  CA  LEU    39     193.769 151.339 190.123  1.00 61.63           C
ATOM     98  CB  LEU    39     193.570 150.101 191.015  1.00 61.63           C
ATOM     99  CG  LEU    39     194.634 149.008 190.780  1.00 61.63           C
ATOM    100  CD1 LEU    39     194.408 147.787 191.688  1.00 61.63           C
ATOM    101  CD2 LEU    39     194.707 148.620 189.294  1.00 61.63           C
ATOM    102  C   LEU    39     192.547 152.207 190.227  1.00 61.63           C
ATOM    103  O   LEU    39     191.667 152.156 189.370  1.00 61.63           O
ATOM    104  N   ILE    40     192.470 153.042 191.280  1.00 43.30           N
ATOM    105  CA  ILE    40     191.357 153.923 191.509  1.00 43.30           C
ATOM    106  CB  ILE    40     191.527 154.725 192.770  1.00 43.30           C
ATOM    107  CG1 ILE    40     191.676 153.793 193.983  1.00 43.30           C
ATOM    108  CG2 ILE    40     190.340 155.688 192.904  1.00 43.30           C
ATOM    109  CD1 ILE    40     192.098 154.524 195.257  1.00 43.30           C
ATOM    110  C   ILE    40     191.295 154.878 190.357  1.00 43.30           C
ATOM    111  O   ILE    40     190.224 155.211 189.851  1.00 43.30           O
ATOM    112  N   ASP    41     192.477 155.335 189.918  1.00107.21           N
ATOM    113  CA  ASP    41     192.683 156.237 188.826  1.00107.21           C
ATOM    114  CB  ASP    41     194.197 156.233 188.521  1.00107.21           C
ATOM    115  CG  ASP    41     194.561 156.809 187.155  1.00107.21           C
ATOM    116  OD1 ASP    41     193.730 157.467 186.473  1.00107.21           O
ATOM    117  OD2 ASP    41     195.727 156.548 186.760  1.00107.21           O
ATOM    118  C   ASP    41     192.038 155.674 187.607  1.00107.21           C
ATOM    119  O   ASP    41     191.227 156.325 186.951  1.00107.21           O
ATOM    120  N   LEU    42     192.405 154.431 187.277  1.00 52.82           N
ATOM    121  CA  LEU    42     191.945 153.816 186.074  1.00 52.82           C
ATOM    122  CB  LEU    42     192.546 152.416 185.845  1.00 52.82           C
ATOM    123  CG  LEU    42     194.054 152.441 185.528  1.00 52.82           C
ATOM    124  CD1 LEU    42     194.608 151.024 185.311  1.00 52.82           C
ATOM    125  CD2 LEU    42     194.350 153.380 184.345  1.00 52.82           C
ATOM    126  C   LEU    42     190.458 153.678 186.130  1.00 52.82           C
ATOM    127  O   LEU    42     189.776 153.929 185.140  1.00 52.82           O
ATOM    128  N   ALA    43     189.908 153.287 187.294  1.00 40.73           N
ATOM    129  CA  ALA    43     188.492 153.068 187.362  1.00 40.73           C
ATOM    130  CB  ALA    43     188.024 152.561 188.737  1.00 40.73           C
ATOM    131  C   ALA    43     187.754 154.344 187.076  1.00 40.73           C
ATOM    132  O   ALA    43     186.832 154.361 186.263  1.00 40.73           O
ATOM    133  N   GLU    44     188.165 155.454 187.716  1.00123.21           N
ATOM    134  CA  GLU    44     187.526 156.731 187.546  1.00123.21           C
ATOM    135  CB  GLU    44     187.910 157.822 188.563  1.00123.21           C
ATOM    136  CG  GLU    44     187.090 157.775 189.856  1.00123.21           C
ATOM    137  CD  GLU    44     187.858 156.999 190.906  1.00123.21           C
ATOM    138  OE1 GLU    44     189.085 157.248 191.035  1.00123.21           O
ATOM    139  OE2 GLU    44     187.225 156.167 191.610  1.00123.21           O
ATOM    140  C   GLU    44     187.778 157.293 186.186  1.00123.21           C
ATOM    141  O   GLU    44     187.129 158.268 185.805  1.00123.21           O
ATOM    142  N   ASP    45     188.826 156.800 185.498  1.00 89.57           N
ATOM    143  CA  ASP    45     189.129 157.212 184.153  1.00 89.57           C
ATOM    144  CB  ASP    45     190.513 156.762 183.651  1.00 89.57           C
ATOM    145  CG  ASP    45     191.566 157.701 184.222  1.00 89.57           C
ATOM    146  OD1 ASP    45     191.191 158.601 185.018  1.00 89.57           O
ATOM    147  OD2 ASP    45     192.762 157.539 183.856  1.00 89.57           O
ATOM    148  C   ASP    45     188.102 156.675 183.200  1.00 89.57           C
ATOM    149  O   ASP    45     187.837 157.282 182.164  1.00 89.57           O
ATOM    150  N   GLY    46     187.494 155.513 183.502  1.00 25.73           N
ATOM    151  CA  GLY    46     186.546 154.943 182.587  1.00 25.73           C
ATOM    152  C   GLY    46     187.188 153.751 181.950  1.00 25.73           C
ATOM    153  O   GLY    46     186.538 152.997 181.227  1.00 25.73           O
ATOM    154  N   VAL    47     188.498 153.563 182.196  1.00 83.45           N
ATOM    155  CA  VAL    47     189.208 152.433 181.675  1.00 83.45           C
ATOM    156  CB  VAL    47     190.685 152.669 181.551  1.00 83.45           C
ATOM    157  CG1 VAL    47     191.256 152.906 182.960  1.00 83.45           C
ATOM    158  CG2 VAL    47     191.318 151.473 180.820  1.00 83.45           C
ATOM    159  C   VAL    47     189.007 151.296 182.627  1.00 83.45           C
ATOM    160  O   VAL    47     188.874 151.502 183.832  1.00 83.45           O
ATOM    161  N   GLY    48     188.965 150.055 182.101  1.00 27.50           N
ATOM    162  CA  GLY    48     188.778 148.934 182.974  1.00 27.50           C
ATOM    163  C   GLY    48     189.711 147.839 182.562  1.00 27.50           C
ATOM    164  O   GLY    48     189.894 147.557 181.380  1.00 27.50           O
ATOM    165  N   ILE    49     190.311 147.179 183.569  1.00 59.15           N
ATOM    166  CA  ILE    49     191.206 146.079 183.350  1.00 59.15           C
ATOM    167  CB  ILE    49     192.163 145.866 184.486  1.00 59.15           C
ATOM    168  CG1 ILE    49     193.032 147.116 184.699  1.00 59.15           C
ATOM    169  CG2 ILE    49     192.974 144.592 184.191  1.00 59.15           C
ATOM    170  CD1 ILE    49     193.796 147.106 186.021  1.00 59.15           C
ATOM    171  C   ILE    49     190.351 144.856 183.247  1.00 59.15           C
ATOM    172  O   ILE    49     189.285 144.787 183.859  1.00 59.15           O
ATOM    173  N   PRO    50     190.756 143.898 182.455  1.00 81.12           N
ATOM    174  CA  PRO    50     190.011 142.682 182.297  1.00 81.12           C
ATOM    175  CD  PRO    50     191.768 144.075 181.430  1.00 81.12           C
ATOM    176  CB  PRO    50     190.673 141.932 181.137  1.00 81.12           C
ATOM    177  CG  PRO    50     192.026 142.642 180.932  1.00 81.12           C
ATOM    178  C   PRO    50     190.007 141.945 183.596  1.00 81.12           C
ATOM    179  O   PRO    50     190.997 142.004 184.323  1.00 81.12           O
ATOM    180  N   GLU    51     188.912 141.216 183.879  1.00 46.28           N
ATOM    181  CA  GLU    51     188.686 140.543 185.126  1.00 46.28           C
ATOM    182  CB  GLU    51     187.337 139.814 185.172  1.00 46.28           C
ATOM    183  CG  GLU    51     187.089 139.100 186.501  1.00 46.28           C
ATOM    184  CD  GLU    51     185.730 138.424 186.414  1.00 46.28           C
ATOM    185  OE1 GLU    51     185.404 137.890 185.321  1.00 46.28           O
ATOM    186  OE2 GLU    51     184.998 138.440 187.439  1.00 46.28           O
ATOM    187  C   GLU    51     189.748 139.517 185.346  1.00 46.28           C
ATOM    188  O   GLU    51     190.129 139.244 186.483  1.00 46.28           O
ATOM    189  N   GLN    52     190.260 138.932 184.254  1.00111.22           N
ATOM    190  CA  GLN    52     191.201 137.856 184.310  1.00111.22           C
ATOM    191  CB  GLN    52     191.671 137.424 182.910  1.00111.22           C
ATOM    192  CG  GLN    52     190.549 136.930 181.994  1.00111.22           C
ATOM    193  CD  GLN    52     189.840 138.119 181.353  1.00111.22           C
ATOM    194  OE1 GLN    52     188.997 138.769 181.968  1.00111.22           O
ATOM    195  NE2 GLN    52     190.181 138.400 180.067  1.00111.22           N
ATOM    196  C   GLN    52     192.425 138.302 185.049  1.00111.22           C
ATOM    197  O   GLN    52     193.073 137.492 185.709  1.00111.22           O
ATOM    198  N   LEU    53     192.836 139.569 184.848  1.00118.31           N
ATOM    199  CA  LEU    53     193.946 140.189 185.529  1.00118.31           C
ATOM    200  CB  LEU    53     194.452 141.462 184.825  1.00118.31           C
ATOM    201  CG  LEU    53     195.111 141.204 183.458  1.00118.31           C
ATOM    202  CD1 LEU    53     194.102 140.658 182.435  1.00118.31           C
ATOM    203  CD2 LEU    53     195.857 142.451 182.955  1.00118.31           C
ATOM    204  C   LEU    53     193.591 140.581 186.940  1.00118.31           C
ATOM    205  O   LEU    53     194.434 140.565 187.835  1.00118.31           O
ATOM    206  N   LEU    54     192.321 140.962 187.161  1.00211.52           N
ATOM    207  CA  LEU    54     191.838 141.510 188.401  1.00211.52           C
ATOM    208  CB  LEU    54     190.405 142.083 188.379  1.00211.52           C
ATOM    209  CG  LEU    54     190.302 143.547 187.903  1.00211.52           C
ATOM    210  CD1 LEU    54     191.130 144.478 188.801  1.00211.52           C
ATOM    211  CD2 LEU    54     190.630 143.719 186.419  1.00211.52           C
ATOM    212  C   LEU    54     191.910 140.578 189.564  1.00211.52           C
ATOM    213  O   LEU    54     191.745 141.057 190.684  1.00211.52           O
ATOM    214  N   ASP    55     192.024 139.241 189.369  1.00156.37           N
ATOM    215  CA  ASP    55     192.017 138.411 190.550  1.00156.37           C
ATOM    216  CB  ASP    55     190.688 137.651 190.696  1.00156.37           C
ATOM    217  CG  ASP    55     189.543 138.655 190.655  1.00156.37           C
ATOM    218  OD1 ASP    55     189.427 139.372 189.625  1.00156.37           O
ATOM    219  OD2 ASP    55     188.766 138.716 191.644  1.00156.37           O
ATOM    220  C   ASP    55     193.073 137.340 190.444  1.00156.37           C
ATOM    221  O   ASP    55     192.746 136.156 190.501  1.00156.37           O
ATOM    222  N   SER    56     194.354 137.710 190.244  1.00113.83           N
ATOM    223  CA  SER    56     195.423 136.755 190.108  1.00113.83           C
ATOM    224  CB  SER    56     196.457 137.195 189.057  1.00113.83           C
ATOM    225  OG  SER    56     197.287 136.100 188.704  1.00113.83           O
ATOM    226  C   SER    56     196.144 136.461 191.399  1.00113.83           C
ATOM    227  O   SER    56     196.999 135.578 191.434  1.00113.83           O
ATOM    228  N   SER    57     195.854 137.190 192.493  1.00 71.10           N
ATOM    229  CA  SER    57     196.561 136.979 193.727  1.00 71.10           C
ATOM    230  CB  SER    57     196.576 135.498 194.152  1.00 71.10           C
ATOM    231  OG  SER    57     197.276 135.336 195.376  1.00 71.10           O
ATOM    232  C   SER    57     197.984 137.454 193.574  1.00 71.10           C
ATOM    233  O   SER    57     198.841 137.132 194.395  1.00 71.10           O
ATOM    234  N   ASN    58     198.272 138.248 192.520  1.00152.42           N
ATOM    235  CA  ASN    58     199.580 138.819 192.341  1.00152.42           C
ATOM    236  CB  ASN    58     200.580 137.923 191.575  1.00152.42           C
ATOM    237  CG  ASN    58     200.038 137.481 190.226  1.00152.42           C
ATOM    238  OD1 ASN    58     200.094 138.205 189.235  1.00152.42           O
ATOM    239  ND2 ASN    58     199.537 136.218 190.185  1.00152.42           N
ATOM    240  C   ASN    58     199.429 140.150 191.660  1.00152.42           C
ATOM    241  O   ASN    58     199.824 141.181 192.203  1.00152.42           O
ATOM    242  N   PHE    59     198.838 140.152 190.448  1.00134.65           N
ATOM    243  CA  PHE    59     198.569 141.336 189.678  1.00134.65           C
ATOM    244  CB  PHE    59     197.735 142.353 190.489  1.00134.65           C
ATOM    245  CG  PHE    59     197.112 143.373 189.593  1.00134.65           C
ATOM    246  CD1 PHE    59     195.958 143.065 188.909  1.00134.65           C
ATOM    247  CD2 PHE    59     197.659 144.625 189.431  1.00134.65           C
ATOM    248  CE1 PHE    59     195.358 143.983 188.079  1.00134.65           C
ATOM    249  CE2 PHE    59     197.062 145.549 188.604  1.00134.65           C
ATOM    250  CZ  PHE    59     195.909 145.231 187.924  1.00134.65           C
ATOM    251  C   PHE    59     199.875 141.950 189.257  1.00134.65           C
ATOM    252  O   PHE    59     199.935 143.156 189.001  1.00134.65           O
ATOM    253  N   GLN    60     200.990 141.177 189.304  1.00153.76           N
ATOM    254  CA  GLN    60     202.224 141.770 188.851  1.00153.76           C
ATOM    255  CB  GLN    60     203.429 141.238 189.645  1.00153.76           C
ATOM    256  CG  GLN    60     204.773 141.829 189.218  1.00153.76           C
ATOM    257  CD  GLN    60     205.838 141.245 190.135  1.00153.76           C
ATOM    258  OE1 GLN    60     205.529 140.549 191.099  1.00153.76           O
ATOM    259  NE2 GLN    60     207.130 141.538 189.829  1.00153.76           N
ATOM    260  C   GLN    60     202.574 141.648 187.387  1.00153.76           C
ATOM    261  O   GLN    60     202.328 142.541 186.579  1.00153.76           O
ATOM    262  N   SER    61     203.050 140.443 186.997  1.00 95.60           N
ATOM    263  CA  SER    61     203.654 140.223 185.703  1.00 95.60           C
ATOM    264  CB  SER    61     204.452 138.911 185.639  1.00 95.60           C
ATOM    265  OG  SER    61     205.021 138.748 184.348  1.00 95.60           O
ATOM    266  C   SER    61     202.607 140.158 184.648  1.00 95.60           C
ATOM    267  O   SER    61     202.805 140.598 183.516  1.00 95.60           O
ATOM    268  N   TYR    62     201.450 139.611 185.034  1.00128.86           N
ATOM    269  CA  TYR    62     200.330 139.404 184.179  1.00128.86           C
ATOM    270  CB  TYR    62     199.134 138.750 184.894  1.00128.86           C
ATOM    271  CG  TYR    62     199.529 137.366 185.273  1.00128.86           C
ATOM    272  CD1 TYR    62     200.278 137.139 186.404  1.00128.86           C
ATOM    273  CD2 TYR    62     199.146 136.298 184.496  1.00128.86           C
ATOM    274  CE1 TYR    62     200.640 135.862 186.756  1.00128.86           C
ATOM    275  CE2 TYR    62     199.506 135.016 184.844  1.00128.86           C
ATOM    276  CZ  TYR    62     200.255 134.799 185.976  1.00128.86           C
ATOM    277  OH  TYR    62     200.628 133.487 186.337  1.00128.86           O
ATOM    278  C   TYR    62     199.872 140.737 183.705  1.00128.86           C
ATOM    279  O   TYR    62     199.143 140.825 182.724  1.00128.86           O
ATOM    280  N   SER    63     200.120 141.777 184.519  1.00115.14           N
ATOM    281  CA  SER    63     199.792 143.135 184.180  1.00115.14           C
ATOM    282  CB  SER    63     199.528 143.999 185.426  1.00115.14           C
ATOM    283  OG  SER    63     199.210 145.328 185.040  1.00115.14           O
ATOM    284  C   SER    63     200.865 143.831 183.381  1.00115.14           C
ATOM    285  O   SER    63     200.623 144.932 182.888  1.00115.14           O
ATOM    286  N   ARG    64     202.104 143.294 183.312  1.00110.66           N
ATOM    287  CA  ARG    64     203.162 143.965 182.591  1.00110.66           C
ATOM    288  CB  ARG    64     204.550 143.345 182.823  1.00110.66           C
ATOM    289  CG  ARG    64     205.657 144.145 182.133  1.00110.66           C
ATOM    290  CD  ARG    64     206.958 143.376 181.898  1.00110.66           C
ATOM    291  NE  ARG    64     207.449 142.888 183.215  1.00110.66           N
ATOM    292  CZ  ARG    64     207.109 141.638 183.643  1.00110.66           C
ATOM    293  NH1 ARG    64     206.359 140.826 182.843  1.00110.66           N
ATOM    294  NH2 ARG    64     207.530 141.195 184.864  1.00110.66           N
ATOM    295  C   ARG    64     202.953 143.918 181.104  1.00110.66           C
ATOM    296  O   ARG    64     203.094 144.920 180.402  1.00110.66           O
ATOM    297  N   PHE    65     202.601 142.728 180.586  1.00 55.13           N
ATOM    298  CA  PHE    65     202.490 142.488 179.175  1.00 55.13           C
ATOM    299  CB  PHE    65     202.247 141.008 178.840  1.00 55.13           C
ATOM    300  CG  PHE    65     203.510 140.275 179.143  1.00 55.13           C
ATOM    301  CD1 PHE    65     204.551 140.286 178.243  1.00 55.13           C
ATOM    302  CD2 PHE    65     203.653 139.573 180.318  1.00 55.13           C
ATOM    303  CE1 PHE    65     205.720 139.612 178.513  1.00 55.13           C
ATOM    304  CE2 PHE    65     204.818 138.898 180.593  1.00 55.13           C
ATOM    305  CZ  PHE    65     205.854 138.917 179.689  1.00 55.13           C
ATOM    306  C   PHE    65     201.377 143.291 178.581  1.00 55.13           C
ATOM    307  O   PHE    65     201.491 143.793 177.464  1.00 55.13           O
ATOM    308  N   TYR    66     200.271 143.442 179.323  1.00 66.51           N
ATOM    309  CA  TYR    66     199.097 144.118 178.853  1.00 66.51           C
ATOM    310  CB  TYR    66     198.015 144.166 179.950  1.00 66.51           C
ATOM    311  CG  TYR    66     196.820 144.919 179.477  1.00 66.51           C
ATOM    312  CD1 TYR    66     196.781 146.290 179.579  1.00 66.51           C
ATOM    313  CD2 TYR    66     195.734 144.257 178.950  1.00 66.51           C
ATOM    314  CE1 TYR    66     195.679 146.993 179.155  1.00 66.51           C
ATOM    315  CE2 TYR    66     194.628 144.956 178.522  1.00 66.51           C
ATOM    316  CZ  TYR    66     194.602 146.325 178.625  1.00 66.51           C
ATOM    317  OH  TYR    66     193.471 147.046 178.188  1.00 66.51           O
ATOM    318  C   TYR    66     199.455 145.520 178.462  1.00 66.51           C
ATOM    319  O   TYR    66     198.979 146.025 177.447  1.00 66.51           O
ATOM    320  N   PHE    67     200.315 146.192 179.246  1.00 53.71           N
ATOM    321  CA  PHE    67     200.649 147.556 178.949  1.00 53.71           C
ATOM    322  CB  PHE    67     201.568 148.216 179.991  1.00 53.71           C
ATOM    323  CG  PHE    67     200.793 148.310 181.261  1.00 53.71           C
ATOM    324  CD1 PHE    67     199.716 149.160 181.359  1.00 53.71           C
ATOM    325  CD2 PHE    67     201.153 147.568 182.360  1.00 53.71           C
ATOM    326  CE1 PHE    67     198.999 149.252 182.529  1.00 53.71           C
ATOM    327  CE2 PHE    67     200.441 147.655 183.534  1.00 53.71           C
ATOM    328  CZ  PHE    67     199.359 148.496 183.619  1.00 53.71           C
ATOM    329  C   PHE    67     201.332 147.634 177.618  1.00 53.71           C
ATOM    330  O   PHE    67     201.092 148.562 176.851  1.00 53.71           O
ATOM    331  N   ILE    68     202.227 146.676 177.318  1.00 35.68           N
ATOM    332  CA  ILE    68     202.947 146.685 176.075  1.00 35.68           C
ATOM    333  CB  ILE    68     203.950 145.571 176.008  1.00 35.68           C
ATOM    334  CG1 ILE    68     204.932 145.669 177.187  1.00 35.68           C
ATOM    335  CG2 ILE    68     204.641 145.627 174.636  1.00 35.68           C
ATOM    336  CD1 ILE    68     205.806 144.427 177.359  1.00 35.68           C
ATOM    337  C   ILE    68     201.975 146.502 174.947  1.00 35.68           C
ATOM    338  O   ILE    68     202.023 147.210 173.941  1.00 35.68           O
ATOM    339  N   PHE    69     201.033 145.558 175.112  1.00 65.80           N
ATOM    340  CA  PHE    69     200.069 145.213 174.108  1.00 65.80           C
ATOM    341  CB  PHE    69     199.128 144.102 174.615  1.00 65.80           C
ATOM    342  CG  PHE    69     198.191 143.671 173.537  1.00 65.80           C
ATOM    343  CD1 PHE    69     198.635 142.898 172.491  1.00 65.80           C
ATOM    344  CD2 PHE    69     196.861 144.014 173.595  1.00 65.80           C
ATOM    345  CE1 PHE    69     197.770 142.491 171.502  1.00 65.80           C
ATOM    346  CE2 PHE    69     195.990 143.608 172.610  1.00 65.80           C
ATOM    347  CZ  PHE    69     196.444 142.848 171.561  1.00 65.80           C
ATOM    348  C   PHE    69     199.276 146.446 173.801  1.00 65.80           C
ATOM    349  O   PHE    69     198.964 146.705 172.642  1.00 65.80           O
ATOM    350  N   THR    70     198.912 147.218 174.846  1.00127.21           N
ATOM    351  CA  THR    70     198.167 148.441 174.704  1.00127.21           C
ATOM    352  CB  THR    70     197.585 148.951 175.992  1.00127.21           C
ATOM    353  OG1 THR    70     198.595 149.188 176.958  1.00127.21           O
ATOM    354  CG2 THR    70     196.589 147.906 176.506  1.00127.21           C
ATOM    355  C   THR    70     199.003 149.519 174.078  1.00127.21           C
ATOM    356  O   THR    70     198.479 150.362 173.355  1.00127.21           O
ATOM    357  N   LYS    71     200.325 149.538 174.342  1.00 65.45           N
ATOM    358  CA  LYS    71     201.176 150.570 173.804  1.00 65.45           C
ATOM    359  CB  LYS    71     202.645 150.434 174.247  1.00 65.45           C
ATOM    360  CG  LYS    71     203.548 151.531 173.678  1.00 65.45           C
ATOM    361  CD  LYS    71     204.923 151.611 174.340  1.00 65.45           C
ATOM    362  CE  LYS    71     205.848 152.647 173.699  1.00 65.45           C
ATOM    363  NZ  LYS    71     205.327 154.011 173.943  1.00 65.45           N
ATOM    364  C   LYS    71     201.160 150.503 172.302  1.00 65.45           C
ATOM    365  O   LYS    71     201.196 151.526 171.623  1.00 65.45           O
ATOM    366  N   PHE    72     201.093 149.273 171.765  1.00143.56           N
ATOM    367  CA  PHE    72     201.113 148.890 170.377  1.00143.56           C
ATOM    368  CB  PHE    72     201.355 147.385 170.148  1.00143.56           C
ATOM    369  CG  PHE    72     202.800 147.104 170.384  1.00143.56           C
ATOM    370  CD1 PHE    72     203.723 147.382 169.402  1.00143.56           C
ATOM    371  CD2 PHE    72     203.234 146.556 171.568  1.00143.56           C
ATOM    372  CE1 PHE    72     205.060 147.128 169.599  1.00143.56           C
ATOM    373  CE2 PHE    72     204.570 146.300 171.768  1.00143.56           C
ATOM    374  CZ  PHE    72     205.486 146.585 170.785  1.00143.56           C
ATOM    375  C   PHE    72     199.845 149.253 169.656  1.00143.56           C
ATOM    376  O   PHE    72     199.763 149.079 168.443  1.00143.56           O
ATOM    377  N   ASP    73     198.809 149.723 170.372  1.00 77.96           N
ATOM    378  CA  ASP    73     197.476 149.891 169.853  1.00 77.96           C
ATOM    379  CB  ASP    73     196.531 150.591 170.844  1.00 77.96           C
ATOM    380  CG  ASP    73     196.181 149.589 171.937  1.00 77.96           C
ATOM    381  OD1 ASP    73     196.442 148.373 171.732  1.00 77.96           O
ATOM    382  OD2 ASP    73     195.643 150.027 172.988  1.00 77.96           O
ATOM    383  C   ASP    73     197.420 150.641 168.551  1.00 77.96           C
ATOM    384  O   ASP    73     196.486 150.426 167.782  1.00 77.96           O
ATOM    385  N   LEU    74     198.358 151.557 168.260  1.00 45.62           N
ATOM    386  CA  LEU    74     198.273 152.291 167.024  1.00 45.62           C
ATOM    387  CB  LEU    74     199.387 153.345 166.884  1.00 45.62           C
ATOM    388  CG  LEU    74     199.323 154.149 165.572  1.00 45.62           C
ATOM    389  CD1 LEU    74     198.048 155.006 165.498  1.00 45.62           C
ATOM    390  CD2 LEU    74     200.605 154.972 165.365  1.00 45.62           C
ATOM    391  C   LEU    74     198.377 151.367 165.840  1.00 45.62           C
ATOM    392  O   LEU    74     197.624 151.517 164.882  1.00 45.62           O
ATOM    393  N   ILE    75     199.294 150.379 165.874  1.00 89.05           N
ATOM    394  CA  ILE    75     199.536 149.500 164.761  1.00 89.05           C
ATOM    395  CB  ILE    75     200.665 148.544 165.019  1.00 89.05           C
ATOM    396  CG1 ILE    75     201.979 149.314 165.233  1.00 89.05           C
ATOM    397  CG2 ILE    75     200.720 147.547 163.850  1.00 89.05           C
ATOM    398  CD1 ILE    75     202.405 150.131 164.016  1.00 89.05           C
ATOM    399  C   ILE    75     198.332 148.663 164.440  1.00 89.05           C
ATOM    400  O   ILE    75     197.994 148.464 163.272  1.00 89.05           O
ATOM    401  N   TRP    76     197.650 148.141 165.473  1.00 77.69           N
ATOM    402  CA  TRP    76     196.556 147.240 165.264  1.00 77.69           C
ATOM    403  CB  TRP    76     195.950 146.742 166.586  1.00 77.69           C
ATOM    404  CG  TRP    76     196.969 146.124 167.513  1.00 77.69           C
ATOM    405  CD2 TRP    76     197.980 145.185 167.108  1.00 77.69           C
ATOM    406  CD1 TRP    76     197.188 146.376 168.836  1.00 77.69           C
ATOM    407  NE1 TRP    76     198.261 145.645 169.286  1.00 77.69           N
ATOM    408  CE2 TRP    76     198.761 144.912 168.231  1.00 77.69           C
ATOM    409  CE3 TRP    76     198.243 144.611 165.898  1.00 77.69           C
ATOM    410  CZ2 TRP    76     199.822 144.054 168.158  1.00 77.69           C
ATOM    411  CZ3 TRP    76     199.306 143.737 165.832  1.00 77.69           C
ATOM    412  CH2 TRP    76     200.080 143.464 166.940  1.00 77.69           C
ATOM    413  C   TRP    76     195.475 147.950 164.506  1.00 77.69           C
ATOM    414  O   TRP    76     194.839 147.376 163.622  1.00 77.69           O
ATOM    415  N   SER    77     195.230 149.226 164.845  1.00 73.89           N
ATOM    416  CA  SER    77     194.186 149.987 164.225  1.00 73.89           C
ATOM    417  CB  SER    77     194.090 151.407 164.802  1.00 73.89           C
ATOM    418  OG  SER    77     193.047 152.121 164.161  1.00 73.89           O
ATOM    419  C   SER    77     194.445 150.114 162.754  1.00 73.89           C
ATOM    420  O   SER    77     193.551 149.895 161.939  1.00 73.89           O
ATOM    421  N   LEU    78     195.686 150.459 162.371  1.00 76.09           N
ATOM    422  CA  LEU    78     195.973 150.638 160.977  1.00 76.09           C
ATOM    423  CB  LEU    78     197.408 151.123 160.698  1.00 76.09           C
ATOM    424  CG  LEU    78     197.645 152.606 161.056  1.00 76.09           C
ATOM    425  CD1 LEU    78     196.828 153.535 160.146  1.00 76.09           C
ATOM    426  CD2 LEU    78     197.372 152.896 162.535  1.00 76.09           C
ATOM    427  C   LEU    78     195.776 149.340 160.265  1.00 76.09           C
ATOM    428  O   LEU    78     195.246 149.312 159.156  1.00 76.09           O
ATOM    429  N   SER    79     196.192 148.220 160.885  1.00 74.56           N
ATOM    430  CA  SER    79     196.080 146.956 160.218  1.00 74.56           C
ATOM    431  CB  SER    79     196.679 145.783 161.017  1.00 74.56           C
ATOM    432  OG  SER    79     195.907 145.526 162.179  1.00 74.56           O
ATOM    433  C   SER    79     194.636 146.643 159.952  1.00 74.56           C
ATOM    434  O   SER    79     194.288 146.196 158.861  1.00 74.56           O
ATOM    435  N   TYR    80     193.746 146.875 160.937  1.00128.31           N
ATOM    436  CA  TYR    80     192.358 146.554 160.739  1.00128.31           C
ATOM    437  CB  TYR    80     191.491 146.655 162.006  1.00128.31           C
ATOM    438  CG  TYR    80     191.766 145.437 162.821  1.00128.31           C
ATOM    439  CD1 TYR    80     191.088 144.271 162.544  1.00128.31           C
ATOM    440  CD2 TYR    80     192.699 145.437 163.834  1.00128.31           C
ATOM    441  CE1 TYR    80     191.319 143.128 163.273  1.00128.31           C
ATOM    442  CE2 TYR    80     192.933 144.296 164.567  1.00128.31           C
ATOM    443  CZ  TYR    80     192.242 143.140 164.290  1.00128.31           C
ATOM    444  OH  TYR    80     192.483 141.971 165.042  1.00128.31           O
ATOM    445  C   TYR    80     191.747 147.401 159.664  1.00128.31           C
ATOM    446  O   TYR    80     190.958 146.906 158.860  1.00128.31           O
ATOM    447  N   PHE    81     192.075 148.706 159.624  1.00 40.61           N
ATOM    448  CA  PHE    81     191.514 149.574 158.624  1.00 40.61           C
ATOM    449  CB  PHE    81     191.898 151.054 158.814  1.00 40.61           C
ATOM    450  CG  PHE    81     191.080 151.613 159.932  1.00 40.61           C
ATOM    451  CD1 PHE    81     189.824 152.116 159.682  1.00 40.61           C
ATOM    452  CD2 PHE    81     191.556 151.639 161.222  1.00 40.61           C
ATOM    453  CE1 PHE    81     189.055 152.636 160.696  1.00 40.61           C
ATOM    454  CE2 PHE    81     190.792 152.158 162.242  1.00 40.61           C
ATOM    455  CZ  PHE    81     189.538 152.658 161.981  1.00 40.61           C
ATOM    456  C   PHE    81     191.974 149.143 157.262  1.00 40.61           C
ATOM    457  O   PHE    81     191.197 149.146 156.309  1.00 40.61           O
ATOM    458  N   ALA    82     193.258 148.771 157.126  1.00 23.63           N
ATOM    459  CA  ALA    82     193.772 148.367 155.848  1.00 23.63           C
ATOM    460  CB  ALA    82     195.270 148.018 155.895  1.00 23.63           C
ATOM    461  C   ALA    82     193.037 147.140 155.405  1.00 23.63           C
ATOM    462  O   ALA    82     192.698 146.989 154.232  1.00 23.63           O
ATOM    463  N   LEU    83     192.763 146.229 156.354  1.00113.13           N
ATOM    464  CA  LEU    83     192.113 144.978 156.088  1.00113.13           C
ATOM    465  CB  LEU    83     191.990 144.171 157.400  1.00113.13           C
ATOM    466  CG  LEU    83     191.441 142.733 157.303  1.00113.13           C
ATOM    467  CD1 LEU    83     189.986 142.702 156.825  1.00113.13           C
ATOM    468  CD2 LEU    83     192.374 141.825 156.492  1.00113.13           C
ATOM    469  C   LEU    83     190.736 145.248 155.541  1.00113.13           C
ATOM    470  O   LEU    83     190.298 144.597 154.592  1.00113.13           O
ATOM    471  N   ILE    84     190.002 146.211 156.131  1.00 88.78           N
ATOM    472  CA  ILE    84     188.667 146.496 155.670  1.00 88.78           C
ATOM    473  CB  ILE    84     187.891 147.414 156.577  1.00 88.78           C
ATOM    474  CG1 ILE    84     186.393 147.353 156.233  1.00 88.78           C
ATOM    475  CG2 ILE    84     188.481 148.831 156.485  1.00 88.78           C
ATOM    476  CD1 ILE    84     185.500 148.037 157.268  1.00 88.78           C
ATOM    477  C   ILE    84     188.695 147.108 154.295  1.00 88.78           C
ATOM    478  O   ILE    84     187.860 146.793 153.449  1.00 88.78           O
ATOM    479  N   VAL    85     189.662 148.014 154.055  1.00 60.67           N
ATOM    480  CA  VAL    85     189.813 148.802 152.859  1.00 60.67           C
ATOM    481  CB  VAL    85     190.881 149.849 152.995  1.00 60.67           C
ATOM    482  CG1 VAL    85     191.012 150.604 151.661  1.00 60.67           C
ATOM    483  CG2 VAL    85     190.525 150.755 154.186  1.00 60.67           C
ATOM    484  C   VAL    85     190.160 147.948 151.677  1.00 60.67           C
ATOM    485  O   VAL    85     189.932 148.345 150.537  1.00 60.67           O
ATOM    486  N   LEU    86     190.728 146.755 151.908  1.00140.94           N
ATOM    487  CA  LEU    86     191.204 145.910 150.847  1.00140.94           C
ATOM    488  CB  LEU    86     191.760 144.580 151.405  1.00140.94           C
ATOM    489  CG  LEU    86     192.554 143.671 150.435  1.00140.94           C
ATOM    490  CD1 LEU    86     193.131 142.470 151.194  1.00140.94           C
ATOM    491  CD2 LEU    86     191.748 143.197 149.223  1.00140.94           C
ATOM    492  C   LEU    86     190.067 145.633 149.896  1.00140.94           C
ATOM    493  O   LEU    86     190.282 145.443 148.702  1.00140.94           O
ATOM    494  N   ASN    87     188.818 145.624 150.389  1.00 64.14           N
ATOM    495  CA  ASN    87     187.677 145.281 149.575  1.00 64.14           C
ATOM    496  CB  ASN    87     186.352 145.307 150.357  1.00 64.14           C
ATOM    497  CG  ASN    87     186.315 144.091 151.270  1.00 64.14           C
ATOM    498  OD1 ASN    87     187.044 143.122 151.065  1.00 64.14           O
ATOM    499  ND2 ASN    87     185.430 144.133 152.302  1.00 64.14           N
ATOM    500  C   ASN    87     187.507 146.199 148.390  1.00 64.14           C
ATOM    501  O   ASN    87     187.050 145.763 147.334  1.00 64.14           O
ATOM    502  N   PHE    88     187.838 147.495 148.525  1.00148.19           N
ATOM    503  CA  PHE    88     187.623 148.455 147.470  1.00148.19           C
ATOM    504  CB  PHE    88     187.937 149.890 147.926  1.00148.19           C
ATOM    505  CG  PHE    88     186.881 150.283 148.903  1.00148.19           C
ATOM    506  CD1 PHE    88     187.019 149.992 150.241  1.00148.19           C
ATOM    507  CD2 PHE    88     185.744 150.929 148.476  1.00148.19           C
ATOM    508  CE1 PHE    88     186.042 150.351 151.141  1.00148.19           C
ATOM    509  CE2 PHE    88     184.764 151.291 149.371  1.00148.19           C
ATOM    510  CZ  PHE    88     184.912 151.003 150.707  1.00148.19           C
ATOM    511  C   PHE    88     188.458 148.158 146.244  1.00148.19           C
ATOM    512  O   PHE    88     188.021 148.381 145.118  1.00148.19           O
ATOM    513  N   LEU    89     189.709 147.721 146.454  1.00136.44           N
ATOM    514  CA  LEU    89     190.748 147.452 145.490  1.00136.44           C
ATOM    515  CB  LEU    89     192.141 147.408 146.143  1.00136.44           C
ATOM    516  CG  LEU    89     192.576 148.745 146.770  1.00136.44           C
ATOM    517  CD1 LEU    89     192.730 149.842 145.704  1.00136.44           C
ATOM    518  CD2 LEU    89     191.649 149.158 147.926  1.00136.44           C
ATOM    519  C   LEU    89     190.609 146.178 144.683  1.00136.44           C
ATOM    520  O   LEU    89     191.344 146.002 143.713  1.00136.44           O
ATOM    521  N   GLU    90     189.785 145.200 145.107  1.00 66.23           N
ATOM    522  CA  GLU    90     189.768 143.921 144.438  1.00 66.23           C
ATOM    523  CB  GLU    90     189.196 142.789 145.310  1.00 66.23           C
ATOM    524  CG  GLU    90     190.069 142.457 146.523  1.00 66.23           C
ATOM    525  CD  GLU    90     189.396 141.332 147.294  1.00 66.23           C
ATOM    526  OE1 GLU    90     188.136 141.324 147.346  1.00 66.23           O
ATOM    527  OE2 GLU    90     190.129 140.463 147.837  1.00 66.23           O
ATOM    528  C   GLU    90     189.000 143.934 143.145  1.00 66.23           C
ATOM    529  O   GLU    90     188.036 144.679 142.967  1.00 66.23           O
ATOM    530  N   LYS    91     189.444 143.076 142.196  1.00118.72           N
ATOM    531  CA  LYS    91     188.798 142.935 140.922  1.00118.72           C
ATOM    532  CB  LYS    91     189.665 142.208 139.878  1.00118.72           C
ATOM    533  CG  LYS    91     190.917 142.994 139.483  1.00118.72           C
ATOM    534  CD  LYS    91     191.945 142.179 138.695  1.00118.72           C
ATOM    535  CE  LYS    91     192.822 141.273 139.566  1.00118.72           C
ATOM    536  NZ  LYS    91     192.138 139.983 139.811  1.00118.72           N
ATOM    537  C   LYS    91     187.560 142.119 141.144  1.00118.72           C
ATOM    538  O   LYS    91     187.565 141.161 141.913  1.00118.72           O
ATOM    539  N   PRO    92     186.501 142.468 140.462  1.00167.97           N
ATOM    540  CA  PRO    92     185.244 141.796 140.639  1.00167.97           C
ATOM    541  CD  PRO    92     186.340 143.818 139.945  1.00167.97           C
ATOM    542  CB  PRO    92     184.215 142.641 139.895  1.00167.97           C
ATOM    543  CG  PRO    92     184.823 144.054 139.901  1.00167.97           C
ATOM    544  C   PRO    92     185.336 140.398 140.115  1.00167.97           C
ATOM    545  O   PRO    92     186.171 140.136 139.254  1.00167.97           O
ATOM    546  N   LEU    93     184.483 139.496 140.634  1.00 63.42           N
ATOM    547  CA  LEU    93     184.498 138.097 140.297  1.00 63.42           C
ATOM    548  CB  LEU    93     183.511 137.299 141.165  1.00 63.42           C
ATOM    549  CG  LEU    93     183.531 135.781 140.918  1.00 63.42           C
ATOM    550  CD1 LEU    93     184.890 135.175 141.310  1.00 63.42           C
ATOM    551  CD2 LEU    93     182.350 135.089 141.619  1.00 63.42           C
ATOM    552  C   LEU    93     184.129 137.873 138.857  1.00 63.42           C
ATOM    553  O   LEU    93     184.716 137.027 138.183  1.00 63.42           O
ATOM    554  N   TRP    94     183.145 138.635 138.347  1.00 78.02           N
ATOM    555  CA  TRP    94     182.637 138.469 137.008  1.00 78.02           C
ATOM    556  CB  TRP    94     181.411 139.356 136.719  1.00 78.02           C
ATOM    557  CG  TRP    94     181.613 140.835 136.959  1.00 78.02           C
ATOM    558  CD2 TRP    94     182.055 141.768 135.961  1.00 78.02           C
ATOM    559  CD1 TRP    94     181.410 141.558 138.097  1.00 78.02           C
ATOM    560  NE1 TRP    94     181.701 142.883 137.873  1.00 78.02           N
ATOM    561  CE2 TRP    94     182.099 143.025 136.561  1.00 78.02           C
ATOM    562  CE3 TRP    94     182.392 141.590 134.651  1.00 78.02           C
ATOM    563  CZ2 TRP    94     182.482 144.132 135.856  1.00 78.02           C
ATOM    564  CZ3 TRP    94     182.783 142.706 133.944  1.00 78.02           C
ATOM    565  CH2 TRP    94     182.828 143.951 134.535  1.00 78.02           C
ATOM    566  C   TRP    94     183.712 138.780 136.014  1.00 78.02           C
ATOM    567  O   TRP    94     183.695 138.283 134.889  1.00 78.02           O
ATOM    568  N   CYS    95     184.657 139.645 136.407  1.00105.69           N
ATOM    569  CA  CYS    95     185.743 140.052 135.564  1.00105.69           C
ATOM    570  CB  CYS    95     186.653 141.048 136.309  1.00105.69           C
ATOM    571  SG  CYS    95     188.202 141.426 135.448  1.00105.69           S
ATOM    572  C   CYS    95     186.572 138.858 135.190  1.00105.69           C
ATOM    573  O   CYS    95     187.140 138.817 134.102  1.00105.69           O
ATOM    574  N   GLU    96     186.706 137.879 136.104  1.00 71.12           N
ATOM    575  CA  GLU    96     187.532 136.718 135.886  1.00 71.12           C
ATOM    576  CB  GLU    96     187.679 135.893 137.175  1.00 71.12           C
ATOM    577  CG  GLU    96     188.338 136.699 138.299  1.00 71.12           C
ATOM    578  CD  GLU    96     188.407 135.844 139.556  1.00 71.12           C
ATOM    579  OE1 GLU    96     188.369 134.591 139.430  1.00 71.12           O
ATOM    580  OE2 GLU    96     188.502 136.439 140.662  1.00 71.12           O
ATOM    581  C   GLU    96     186.984 135.825 134.812  1.00 71.12           C
ATOM    582  O   GLU    96     187.731 135.398 133.931  1.00 71.12           O
ATOM    583  N   LYS    97     185.675 135.496 134.834  1.00107.44           N
ATOM    584  CA  LYS    97     185.230 134.681 133.741  1.00107.44           C
ATOM    585  CB  LYS    97     183.756 134.244 133.823  1.00107.44           C
ATOM    586  CG  LYS    97     183.449 133.258 134.951  1.00107.44           C
ATOM    587  CD  LYS    97     183.480 133.873 136.349  1.00107.44           C
ATOM    588  CE  LYS    97     183.036 132.899 137.441  1.00107.44           C
ATOM    589  NZ  LYS    97     183.085 133.559 138.763  1.00107.44           N
ATOM    590  C   LYS    97     185.353 135.592 132.575  1.00107.44           C
ATOM    591  O   LYS    97     184.597 136.553 132.474  1.00107.44           O
ATOM    592  N   ASN    98     186.270 135.288 131.642  1.00109.81           N
ATOM    593  CA  ASN    98     186.572 136.222 130.594  1.00109.81           C
ATOM    594  CB  ASN    98     187.567 135.675 129.557  1.00109.81           C
ATOM    595  CG  ASN    98     188.910 135.488 130.244  1.00109.81           C
ATOM    596  OD1 ASN    98     189.347 136.339 131.018  1.00109.81           O
ATOM    597  ND2 ASN    98     189.581 134.341 129.961  1.00109.81           N
ATOM    598  C   ASN    98     185.335 136.599 129.851  1.00109.81           C
ATOM    599  O   ASN    98     184.649 135.762 129.268  1.00109.81           O
ATOM    600  N   THR    99     185.017 137.906 129.882  1.00 97.61           N
ATOM    601  CA  THR    99     183.883 138.415 129.179  1.00 97.61           C
ATOM    602  CB  THR    99     183.161 139.480 129.966  1.00 97.61           C
ATOM    603  OG1 THR    99     182.799 138.967 131.240  1.00 97.61           O
ATOM    604  CG2 THR    99     181.883 139.909 129.223  1.00 97.61           C
ATOM    605  C   THR    99     184.432 139.028 127.928  1.00 97.61           C
ATOM    606  O   THR    99     185.646 139.081 127.742  1.00 97.61           O
ATOM    607  N   MET   100     183.554 139.460 127.003  1.00214.64           N
ATOM    608  CA  MET   100     184.033 140.143 125.839  1.00214.64           C
ATOM    609  CB  MET   100     183.979 139.284 124.563  1.00214.64           C
ATOM    610  CG  MET   100     182.561 138.892 124.151  1.00214.64           C
ATOM    611  SD  MET   100     181.672 137.880 125.371  1.00214.64           S
ATOM    612  CE  MET   100     182.733 136.420 125.169  1.00214.64           C
ATOM    613  C   MET   100     183.110 141.299 125.656  1.00214.64           C
ATOM    614  O   MET   100     181.894 141.115 125.618  1.00214.64           O
ATOM    615  N   HIS   101     183.640 142.536 125.546  1.00164.05           N
ATOM    616  CA  HIS   101     185.046 142.836 125.589  1.00164.05           C
ATOM    617  ND1 HIS   101     187.761 144.815 125.726  1.00164.05           N
ATOM    618  CG  HIS   101     186.815 144.501 124.779  1.00164.05           C
ATOM    619  CB  HIS   101     185.363 144.255 125.072  1.00164.05           C
ATOM    620  NE2 HIS   101     188.817 144.762 123.770  1.00164.05           N
ATOM    621  CD2 HIS   101     187.476 144.473 123.589  1.00164.05           C
ATOM    622  CE1 HIS   101     188.940 144.960 125.070  1.00164.05           C
ATOM    623  C   HIS   101     185.501 142.745 127.015  1.00164.05           C
ATOM    624  O   HIS   101     184.691 142.690 127.938  1.00164.05           O
ATOM    625  N   SER   102     186.831 142.718 127.222  1.00 90.30           N
ATOM    626  CA  SER   102     187.414 142.569 128.525  1.00 90.30           C
ATOM    627  CB  SER   102     188.945 142.444 128.504  1.00 90.30           C
ATOM    628  OG  SER   102     189.325 141.257 127.827  1.00 90.30           O
ATOM    629  C   SER   102     187.076 143.758 129.371  1.00 90.30           C
ATOM    630  O   SER   102     186.486 144.735 128.912  1.00 90.30           O
ATOM    631  N   CYS   103     187.444 143.655 130.663  1.00 78.69           N
ATOM    632  CA  CYS   103     187.214 144.597 131.719  1.00 78.69           C
ATOM    633  CB  CYS   103     187.432 144.004 133.118  1.00 78.69           C
ATOM    634  SG  CYS   103     186.097 142.835 133.512  1.00 78.69           S
ATOM    635  C   CYS   103     188.050 145.818 131.540  1.00 78.69           C
ATOM    636  O   CYS   103     187.924 146.777 132.298  1.00 78.69           O
ATOM    637  N   ASN   104     188.998 145.774 130.591  1.00 48.74           N
ATOM    638  CA  ASN   104     189.824 146.911 130.315  1.00 48.74           C
ATOM    639  CB  ASN   104     190.838 146.633 129.191  1.00 48.74           C
ATOM    640  CG  ASN   104     191.858 145.624 129.704  1.00 48.74           C
ATOM    641  OD1 ASN   104     192.660 145.927 130.586  1.00 48.74           O
ATOM    642  ND2 ASN   104     191.826 144.389 129.138  1.00 48.74           N
ATOM    643  C   ASN   104     188.944 148.042 129.866  1.00 48.74           C
ATOM    644  O   ASN   104     189.247 149.204 130.134  1.00 48.74           O
ATOM    645  N   ASP   105     187.837 147.736 129.157  1.00 50.46           N
ATOM    646  CA  ASP   105     186.969 148.761 128.636  1.00 50.46           C
ATOM    647  CB  ASP   105     186.069 148.238 127.500  1.00 50.46           C
ATOM    648  CG  ASP   105     185.435 149.420 126.786  1.00 50.46           C
ATOM    649  OD1 ASP   105     185.654 150.574 127.240  1.00 50.46           O
ATOM    650  OD2 ASP   105     184.723 149.183 125.774  1.00 50.46           O
ATOM    651  C   ASP   105     186.078 149.260 129.739  1.00 50.46           C
ATOM    652  O   ASP   105     184.987 148.740 129.973  1.00 50.46           O
ATOM    653  N   ARG   106     186.532 150.314 130.441  1.00 72.50           N
ATOM    654  CA  ARG   106     185.826 150.900 131.546  1.00 72.50           C
ATOM    655  CB  ARG   106     186.686 151.881 132.360  1.00 72.50           C
ATOM    656  CG  ARG   106     187.763 151.163 133.181  1.00 72.50           C
ATOM    657  CD  ARG   106     188.523 152.074 134.147  1.00 72.50           C
ATOM    658  NE  ARG   106     189.489 151.225 134.904  1.00 72.50           N
ATOM    659  CZ  ARG   106     189.154 150.729 136.130  1.00 72.50           C
ATOM    660  NH1 ARG   106     187.933 151.017 136.670  1.00 72.50           N
ATOM    661  NH2 ARG   106     190.040 149.959 136.826  1.00 72.50           N
ATOM    662  C   ARG   106     184.581 151.604 131.090  1.00 72.50           C
ATOM    663  O   ARG   106     183.621 151.712 131.851  1.00 72.50           O
ATOM    664  N   GLU   107     184.586 152.162 129.865  1.00 39.35           N
ATOM    665  CA  GLU   107     183.469 152.896 129.328  1.00 39.35           C
ATOM    666  CB  GLU   107     183.813 153.588 127.998  1.00 39.35           C
ATOM    667  CG  GLU   107     184.856 154.699 128.135  1.00 39.35           C
ATOM    668  CD  GLU   107     185.141 155.233 126.739  1.00 39.35           C
ATOM    669  OE1 GLU   107     184.493 154.743 125.776  1.00 39.35           O
ATOM    670  OE2 GLU   107     186.014 156.133 126.615  1.00 39.35           O
ATOM    671  C   GLU   107     182.299 151.995 129.054  1.00 39.35           C
ATOM    672  O   GLU   107     181.149 152.378 129.256  1.00 39.35           O
ATOM    673  N   TYR   108     182.571 150.771 128.564  1.00 78.34           N
ATOM    674  CA  TYR   108     181.563 149.831 128.159  1.00 78.34           C
ATOM    675  CB  TYR   108     182.227 148.561 127.588  1.00 78.34           C
ATOM    676  CG  TYR   108     181.227 147.602 127.036  1.00 78.34           C
ATOM    677  CD1 TYR   108     180.544 146.731 127.855  1.00 78.34           C
ATOM    678  CD2 TYR   108     180.994 147.559 125.682  1.00 78.34           C
ATOM    679  CE1 TYR   108     179.636 145.842 127.328  1.00 78.34           C
ATOM    680  CE2 TYR   108     180.088 146.674 125.148  1.00 78.34           C
ATOM    681  CZ  TYR   108     179.406 145.814 125.974  1.00 78.34           C
ATOM    682  OH  TYR   108     178.476 144.901 125.431  1.00 78.34           O
ATOM    683  C   TYR   108     180.727 149.439 129.348  1.00 78.34           C
ATOM    684  O   TYR   108     179.509 149.310 129.253  1.00 78.34           O
ATOM    685  N   PHE   109     181.406 149.167 130.476  1.00128.21           N
ATOM    686  CA  PHE   109     180.905 148.740 131.755  1.00128.21           C
ATOM    687  CB  PHE   109     181.883 147.827 132.506  1.00128.21           C
ATOM    688  CG  PHE   109     181.846 146.546 131.743  1.00128.21           C
ATOM    689  CD1 PHE   109     180.787 145.684 131.904  1.00128.21           C
ATOM    690  CD2 PHE   109     182.855 146.208 130.870  1.00128.21           C
ATOM    691  CE1 PHE   109     180.729 144.501 131.209  1.00128.21           C
ATOM    692  CE2 PHE   109     182.804 145.025 130.172  1.00128.21           C
ATOM    693  CZ  PHE   109     181.741 144.169 130.341  1.00128.21           C
ATOM    694  C   PHE   109     180.404 149.824 132.675  1.00128.21           C
ATOM    695  O   PHE   109     179.738 149.518 133.662  1.00128.21           O
ATOM    696  N   PHE   110     180.747 151.107 132.441  1.00168.28           N
ATOM    697  CA  PHE   110     180.353 152.145 133.362  1.00168.28           C
ATOM    698  CB  PHE   110     178.854 152.123 133.736  1.00168.28           C
ATOM    699  CG  PHE   110     177.977 152.361 132.556  1.00168.28           C
ATOM    700  CD1 PHE   110     177.680 153.641 132.153  1.00168.28           C
ATOM    701  CD2 PHE   110     177.443 151.303 131.855  1.00168.28           C
ATOM    702  CE1 PHE   110     176.865 153.865 131.067  1.00168.28           C
ATOM    703  CE2 PHE   110     176.628 151.520 130.769  1.00168.28           C
ATOM    704  CZ  PHE   110     176.338 152.803 130.373  1.00168.28           C
ATOM    705  C   PHE   110     181.058 151.953 134.677  1.00168.28           C
ATOM    706  O   PHE   110     180.497 152.235 135.735  1.00168.28           O
ATOM    707  N   LEU   111     182.320 151.486 134.632  1.00 71.59           N
ATOM    708  CA  LEU   111     183.120 151.205 135.797  1.00 71.59           C
ATOM    709  CB  LEU   111     184.359 150.354 135.474  1.00 71.59           C
ATOM    710  CG  LEU   111     184.015 148.940 134.978  1.00 71.59           C
ATOM    711  CD1 LEU   111     185.285 148.132 134.673  1.00 71.59           C
ATOM    712  CD2 LEU   111     183.078 148.221 135.962  1.00 71.59           C
ATOM    713  C   LEU   111     183.610 152.471 136.435  1.00 71.59           C
ATOM    714  O   LEU   111     183.439 153.569 135.907  1.00 71.59           O
ATOM    715  N   GLY   112     184.212 152.319 137.637  1.00 47.65           N
ATOM    716  CA  GLY   112     184.694 153.405 138.442  1.00 47.65           C
ATOM    717  C   GLY   112     186.114 153.754 138.090  1.00 47.65           C
ATOM    718  O   GLY   112     186.664 153.324 137.076  1.00 47.65           O
ATOM    719  N   GLN   113     186.681 154.674 138.894  1.00 83.19           N
ATOM    720  CA  GLN   113     188.019 155.195 138.803  1.00 83.19           C
ATOM    721  CB  GLN   113     188.097 156.609 139.390  1.00 83.19           C
ATOM    722  CG  GLN   113     187.189 157.578 138.628  1.00 83.19           C
ATOM    723  CD  GLN   113     187.220 158.920 139.337  1.00 83.19           C
ATOM    724  OE1 GLN   113     188.273 159.378 139.775  1.00 83.19           O
ATOM    725  NE2 GLN   113     186.029 159.567 139.463  1.00 83.19           N
ATOM    726  C   GLN   113     189.086 154.340 139.443  1.00 83.19           C
ATOM    727  O   GLN   113     190.217 154.300 138.963  1.00 83.19           O
ATOM    728  N   LEU   114     188.752 153.643 140.547  1.00121.30           N
ATOM    729  CA  LEU   114     189.695 152.980 141.419  1.00121.30           C
ATOM    730  CB  LEU   114     188.932 152.397 142.627  1.00121.30           C
ATOM    731  CG  LEU   114     189.728 152.068 143.906  1.00121.30           C
ATOM    732  CD1 LEU   114     188.795 151.489 144.981  1.00121.30           C
ATOM    733  CD2 LEU   114     190.947 151.181 143.657  1.00121.30           C
ATOM    734  C   LEU   114     190.411 151.879 140.671  1.00121.30           C
ATOM    735  O   LEU   114     189.861 151.265 139.760  1.00121.30           O
ATOM    736  N   PRO   115     191.662 151.652 141.010  1.00 80.15           N
ATOM    737  CA  PRO   115     192.458 150.621 140.381  1.00 80.15           C
ATOM    738  CD  PRO   115     192.491 152.714 141.556  1.00 80.15           C
ATOM    739  CB  PRO   115     193.920 151.020 140.598  1.00 80.15           C
ATOM    740  CG  PRO   115     193.874 152.068 141.725  1.00 80.15           C
ATOM    741  C   PRO   115     192.159 149.244 140.898  1.00 80.15           C
ATOM    742  O   PRO   115     191.638 149.114 142.004  1.00 80.15           O
ATOM    743  N   TYR   116     192.496 148.193 140.120  1.00127.01           N
ATOM    744  CA  TYR   116     192.268 146.859 140.588  1.00127.01           C
ATOM    745  CB  TYR   116     191.552 145.922 139.595  1.00127.01           C
ATOM    746  CG  TYR   116     190.213 146.476 139.239  1.00127.01           C
ATOM    747  CD1 TYR   116     189.212 146.575 140.180  1.00127.01           C
ATOM    748  CD2 TYR   116     189.968 146.934 137.965  1.00127.01           C
ATOM    749  CE1 TYR   116     187.981 147.091 139.847  1.00127.01           C
ATOM    750  CE2 TYR   116     188.738 147.449 137.626  1.00127.01           C
ATOM    751  CZ  TYR   116     187.741 147.524 138.567  1.00127.01           C
ATOM    752  OH  TYR   116     186.482 148.050 138.219  1.00127.01           O
ATOM    753  C   TYR   116     193.625 146.272 140.808  1.00127.01           C
ATOM    754  O   TYR   116     194.506 146.382 139.957  1.00127.01           O
ATOM    755  N   LEU   117     193.832 145.642 141.979  1.00 43.66           N
ATOM    756  CA  LEU   117     195.115 145.096 142.289  1.00 43.66           C
ATOM    757  CB  LEU   117     195.278 144.694 143.768  1.00 43.66           C
ATOM    758  CG  LEU   117     195.297 145.890 144.738  1.00 43.66           C
ATOM    759  CD1 LEU   117     195.459 145.428 146.198  1.00 43.66           C
ATOM    760  CD2 LEU   117     196.360 146.919 144.321  1.00 43.66           C
ATOM    761  C   LEU   117     195.337 143.879 141.458  1.00 43.66           C
ATOM    762  O   LEU   117     194.411 143.137 141.140  1.00 43.66           O
ATOM    763  N   THR   118     196.608 143.669 141.071  1.00108.30           N
ATOM    764  CA  THR   118     196.984 142.532 140.292  1.00108.30           C
ATOM    765  CB  THR   118     198.271 142.751 139.554  1.00108.30           C
ATOM    766  OG1 THR   118     198.492 141.703 138.626  1.00108.30           O
ATOM    767  CG2 THR   118     199.423 142.829 140.570  1.00108.30           C
ATOM    768  C   THR   118     197.157 141.392 141.249  1.00108.30           C
ATOM    769  O   THR   118     197.123 141.584 142.463  1.00108.30           O
ATOM    770  N   ALA   119     197.318 140.162 140.724  1.00 24.80           N
ATOM    771  CA  ALA   119     197.456 139.010 141.571  1.00 24.80           C
ATOM    772  CB  ALA   119     197.571 137.698 140.779  1.00 24.80           C
ATOM    773  C   ALA   119     198.699 139.156 142.387  1.00 24.80           C
ATOM    774  O   ALA   119     198.715 138.852 143.578  1.00 24.80           O
ATOM    775  N   ALA   120     199.784 139.645 141.765  1.00 29.43           N
ATOM    776  CA  ALA   120     201.027 139.766 142.469  1.00 29.43           C
ATOM    777  CB  ALA   120     202.157 140.330 141.590  1.00 29.43           C
ATOM    778  C   ALA   120     200.842 140.705 143.618  1.00 29.43           C
ATOM    779  O   ALA   120     201.330 140.452 144.718  1.00 29.43           O
ATOM    780  N   GLN   121     200.134 141.825 143.382  1.00 88.60           N
ATOM    781  CA  GLN   121     199.919 142.824 144.390  1.00 88.60           C
ATOM    782  CB  GLN   121     199.217 144.075 143.832  1.00 88.60           C
ATOM    783  CG  GLN   121     199.983 144.784 142.713  1.00 88.60           C
ATOM    784  CD  GLN   121     201.232 145.410 143.314  1.00 88.60           C
ATOM    785  OE1 GLN   121     202.039 144.723 143.938  1.00 88.60           O
ATOM    786  NE2 GLN   121     201.398 146.747 143.133  1.00 88.60           N
ATOM    787  C   GLN   121     199.020 142.294 145.468  1.00 88.60           C
ATOM    788  O   GLN   121     199.265 142.513 146.653  1.00 88.60           O
ATOM    789  N   CYS   122     197.949 141.578 145.080  1.00 80.92           N
ATOM    790  CA  CYS   122     196.979 141.140 146.044  1.00 80.92           C
ATOM    791  CB  CYS   122     195.733 140.481 145.425  1.00 80.92           C
ATOM    792  SG  CYS   122     196.064 138.867 144.661  1.00 80.92           S
ATOM    793  C   CYS   122     197.592 140.164 146.998  1.00 80.92           C
ATOM    794  O   CYS   122     197.278 140.177 148.186  1.00 80.92           O
ATOM    795  N   ILE   123     198.485 139.281 146.514  1.00 87.53           N
ATOM    796  CA  ILE   123     199.064 138.312 147.399  1.00 87.53           C
ATOM    797  CB  ILE   123     200.008 137.373 146.707  1.00 87.53           C
ATOM    798  CG1 ILE   123     199.264 136.575 145.624  1.00 87.53           C
ATOM    799  CG2 ILE   123     200.657 136.488 147.784  1.00 87.53           C
ATOM    800  CD1 ILE   123     198.113 135.738 146.179  1.00 87.53           C
ATOM    801  C   ILE   123     199.843 139.010 148.470  1.00 87.53           C
ATOM    802  O   ILE   123     199.751 138.654 149.643  1.00 87.53           O
ATOM    803  N   ILE   124     200.632 140.036 148.099  1.00 30.39           N
ATOM    804  CA  ILE   124     201.455 140.711 149.063  1.00 30.39           C
ATOM    805  CB  ILE   124     202.293 141.802 148.464  1.00 30.39           C
ATOM    806  CG1 ILE   124     203.239 141.229 147.397  1.00 30.39           C
ATOM    807  CG2 ILE   124     203.015 142.526 149.617  1.00 30.39           C
ATOM    808  CD1 ILE   124     203.891 142.302 146.526  1.00 30.39           C
ATOM    809  C   ILE   124     200.583 141.367 150.086  1.00 30.39           C
ATOM    810  O   ILE   124     200.849 141.287 151.284  1.00 30.39           O
ATOM    811  N   TYR   125     199.501 142.022 149.629  1.00 65.28           N
ATOM    812  CA  TYR   125     198.639 142.775 150.491  1.00 65.28           C
ATOM    813  CB  TYR   125     197.480 143.383 149.679  1.00 65.28           C
ATOM    814  CG  TYR   125     196.749 144.402 150.480  1.00 65.28           C
ATOM    815  CD1 TYR   125     195.925 144.044 151.520  1.00 65.28           C
ATOM    816  CD2 TYR   125     196.878 145.733 150.158  1.00 65.28           C
ATOM    817  CE1 TYR   125     195.253 145.005 152.239  1.00 65.28           C
ATOM    818  CE2 TYR   125     196.209 146.697 150.871  1.00 65.28           C
ATOM    819  CZ  TYR   125     195.395 146.332 151.914  1.00 65.28           C
ATOM    820  OH  TYR   125     194.707 147.322 152.648  1.00 65.28           O
ATOM    821  C   TYR   125     198.039 141.845 151.504  1.00 65.28           C
ATOM    822  O   TYR   125     198.057 142.120 152.702  1.00 65.28           O
ATOM    823  N   GLU   126     197.510 140.698 151.038  1.00 58.85           N
ATOM    824  CA  GLU   126     196.845 139.762 151.900  1.00 58.85           C
ATOM    825  CB  GLU   126     196.102 138.665 151.116  1.00 58.85           C
ATOM    826  CG  GLU   126     194.866 139.204 150.388  1.00 58.85           C
ATOM    827  CD  GLU   126     194.240 138.073 149.585  1.00 58.85           C
ATOM    828  OE1 GLU   126     194.925 137.035 149.390  1.00 58.85           O
ATOM    829  OE2 GLU   126     193.067 138.234 149.152  1.00 58.85           O
ATOM    830  C   GLU   126     197.801 139.131 152.865  1.00 58.85           C
ATOM    831  O   GLU   126     197.440 138.862 154.009  1.00 58.85           O
ATOM    832  N   GLY   127     199.037 138.834 152.423  1.00 28.92           N
ATOM    833  CA  GLY   127     199.997 138.214 153.294  1.00 28.92           C
ATOM    834  C   GLY   127     200.404 139.144 154.397  1.00 28.92           C
ATOM    835  O   GLY   127     200.545 138.729 155.547  1.00 28.92           O
ATOM    836  N   ILE   128     200.638 140.428 154.066  1.00140.04           N
ATOM    837  CA  ILE   128     201.127 141.374 155.030  1.00140.04           C
ATOM    838  CB  ILE   128     201.558 142.669 154.376  1.00140.04           C
ATOM    839  CG1 ILE   128     202.439 143.514 155.312  1.00140.04           C
ATOM    840  CG2 ILE   128     200.315 143.404 153.847  1.00140.04           C
ATOM    841  CD1 ILE   128     201.731 144.040 156.560  1.00140.04           C
ATOM    842  C   ILE   128     200.095 141.641 156.089  1.00140.04           C
ATOM    843  O   ILE   128     200.398 141.633 157.280  1.00140.04           O
ATOM    844  N   VAL   129     198.833 141.854 155.680  1.00 63.94           N
ATOM    845  CA  VAL   129     197.768 142.215 156.572  1.00 63.94           C
ATOM    846  CB  VAL   129     196.487 142.520 155.846  1.00 63.94           C
ATOM    847  CG1 VAL   129     195.391 142.830 156.879  1.00 63.94           C
ATOM    848  CG2 VAL   129     196.751 143.665 154.852  1.00 63.94           C
ATOM    849  C   VAL   129     197.480 141.097 157.526  1.00 63.94           C
ATOM    850  O   VAL   129     196.929 141.341 158.596  1.00 63.94           O
ATOM    851  N   LEU   130     197.705 139.838 157.104  1.00 72.25           N
ATOM    852  CA  LEU   130     197.451 138.671 157.909  1.00 72.25           C
ATOM    853  CB  LEU   130     197.306 137.378 157.088  1.00 72.25           C
ATOM    854  CG  LEU   130     196.872 136.178 157.950  1.00 72.25           C
ATOM    855  CD1 LEU   130     195.499 136.430 158.598  1.00 72.25           C
ATOM    856  CD2 LEU   130     196.911 134.866 157.148  1.00 72.25           C
ATOM    857  C   LEU   130     198.478 138.419 158.975  1.00 72.25           C
ATOM    858  O   LEU   130     198.142 137.945 160.060  1.00 72.25           O
ATOM    859  N   VAL   131     199.764 138.700 158.694  1.00 35.64           N
ATOM    860  CA  VAL   131     200.825 138.375 159.610  1.00 35.64           C
ATOM    861  CB  VAL   131     202.172 138.790 159.096  1.00 35.64           C
ATOM    862  CG1 VAL   131     203.224 138.499 160.181  1.00 35.64           C
ATOM    863  CG2 VAL   131     202.431 138.065 157.766  1.00 35.64           C
ATOM    864  C   VAL   131     200.594 139.092 160.899  1.00 35.64           C
ATOM    865  O   VAL   131     200.835 138.537 161.969  1.00 35.64           O
ATOM    866  N   LEU   132     200.147 140.357 160.820  1.00 47.20           N
ATOM    867  CA  LEU   132     199.890 141.170 161.975  1.00 47.20           C
ATOM    868  CB  LEU   132     199.571 142.634 161.621  1.00 47.20           C
ATOM    869  CG  LEU   132     200.761 143.398 161.011  1.00 47.20           C
ATOM    870  CD1 LEU   132     200.381 144.850 160.680  1.00 47.20           C
ATOM    871  CD2 LEU   132     202.003 143.299 161.911  1.00 47.20           C
ATOM    872  C   LEU   132     198.723 140.640 162.758  1.00 47.20           C
ATOM    873  O   LEU   132     198.720 140.715 163.984  1.00 47.20           O
ATOM    874  N   LEU   133     197.684 140.118 162.074  1.00165.85           N
ATOM    875  CA  LEU   133     196.501 139.645 162.741  1.00165.85           C
ATOM    876  CB  LEU   133     195.369 139.189 161.805  1.00165.85           C
ATOM    877  CG  LEU   133     194.629 140.353 161.137  1.00165.85           C
ATOM    878  CD1 LEU   133     193.346 139.875 160.444  1.00165.85           C
ATOM    879  CD2 LEU   133     194.355 141.478 162.140  1.00165.85           C
ATOM    880  C   LEU   133     196.806 138.481 163.627  1.00165.85           C
ATOM    881  O   LEU   133     196.237 138.353 164.709  1.00165.85           O
ATOM    882  N   ILE   134     197.700 137.586 163.181  1.00 48.90           N
ATOM    883  CA  ILE   134     198.057 136.419 163.929  1.00 48.90           C
ATOM    884  CB  ILE   134     199.095 135.587 163.230  1.00 48.90           C
ATOM    885  CG1 ILE   134     198.572 135.102 161.867  1.00 48.90           C
ATOM    886  CG2 ILE   134     199.516 134.449 164.176  1.00 48.90           C
ATOM    887  CD1 ILE   134     199.665 134.529 160.966  1.00 48.90           C
ATOM    888  C   ILE   134     198.663 136.860 165.223  1.00 48.90           C
ATOM    889  O   ILE   134     198.483 136.209 166.248  1.00 48.90           O
ATOM    890  N   ILE   135     199.464 137.939 165.186  1.00 44.61           N
ATOM    891  CA  ILE   135     200.122 138.483 166.339  1.00 44.61           C
ATOM    892  CB  ILE   135     201.073 139.576 165.934  1.00 44.61           C
ATOM    893  CG1 ILE   135     202.156 139.018 164.993  1.00 44.61           C
ATOM    894  CG2 ILE   135     201.641 140.244 167.193  1.00 44.61           C
ATOM    895  CD1 ILE   135     202.960 140.105 164.280  1.00 44.61           C
ATOM    896  C   ILE   135     199.110 139.071 167.285  1.00 44.61           C
ATOM    897  O   ILE   135     199.121 138.789 168.482  1.00 44.61           O
ATOM    898  N   HIS   136     198.181 139.887 166.756  1.00 75.32           N
ATOM    899  CA  HIS   136     197.200 140.585 167.540  1.00 75.32           C
ATOM    900  ND1 HIS   136     193.964 141.918 167.471  1.00 75.32           N
ATOM    901  CG  HIS   136     195.295 142.272 167.458  1.00 75.32           C
ATOM    902  CB  HIS   136     196.344 141.533 166.681  1.00 75.32           C
ATOM    903  NE2 HIS   136     194.160 143.699 168.787  1.00 75.32           N
ATOM    904  CD2 HIS   136     195.398 143.361 168.266  1.00 75.32           C
ATOM    905  CE1 HIS   136     193.331 142.803 168.281  1.00 75.32           C
ATOM    906  C   HIS   136     196.272 139.622 168.218  1.00 75.32           C
ATOM    907  O   HIS   136     195.801 139.885 169.320  1.00 75.32           O
ATOM    908  N   THR   137     195.907 138.525 167.538  1.00 67.82           N
ATOM    909  CA  THR   137     194.987 137.565 168.090  1.00 67.82           C
ATOM    910  CB  THR   137     194.436 136.641 167.046  1.00 67.82           C
ATOM    911  OG1 THR   137     193.761 137.389 166.044  1.00 67.82           O
ATOM    912  CG2 THR   137     193.463 135.661 167.723  1.00 67.82           C
ATOM    913  C   THR   137     195.574 136.720 169.192  1.00 67.82           C
ATOM    914  O   THR   137     194.920 136.477 170.202  1.00 67.82           O
ATOM    915  N   PHE   138     196.806 136.216 168.988  1.00172.93           N
ATOM    916  CA  PHE   138     197.522 135.301 169.840  1.00172.93           C
ATOM    917  CB  PHE   138     198.514 134.404 169.085  1.00172.93           C
ATOM    918  CG  PHE   138     197.645 133.407 168.396  1.00172.93           C
ATOM    919  CD1 PHE   138     197.232 132.275 169.062  1.00172.93           C
ATOM    920  CD2 PHE   138     197.213 133.613 167.105  1.00172.93           C
ATOM    921  CE1 PHE   138     196.421 131.351 168.447  1.00172.93           C
ATOM    922  CE2 PHE   138     196.402 132.692 166.485  1.00172.93           C
ATOM    923  CZ  PHE   138     196.005 131.558 167.154  1.00172.93           C
ATOM    924  C   PHE   138     198.184 135.894 171.050  1.00172.93           C
ATOM    925  O   PHE   138     198.584 135.138 171.927  1.00172.93           O
ATOM    926  N   TRP   139     198.427 137.217 171.103  1.00122.83           N
ATOM    927  CA  TRP   139     199.129 137.830 172.207  1.00122.83           C
ATOM    928  CB  TRP   139     199.451 139.325 172.032  1.00122.83           C
ATOM    929  CG  TRP   139     200.763 139.615 171.349  1.00122.83           C
ATOM    930  CD2 TRP   139     202.018 139.594 172.044  1.00122.83           C
ATOM    931  CD1 TRP   139     201.044 139.937 170.057  1.00122.83           C
ATOM    932  NE1 TRP   139     202.399 140.115 169.900  1.00122.83           N
ATOM    933  CE2 TRP   139     203.010 139.908 171.118  1.00122.83           C
ATOM    934  CE3 TRP   139     202.315 139.336 173.351  1.00122.83           C
ATOM    935  CZ2 TRP   139     204.323 139.969 171.485  1.00122.83           C
ATOM    936  CZ3 TRP   139     203.640 139.396 173.719  1.00122.83           C
ATOM    937  CH2 TRP   139     204.625 139.707 172.805  1.00122.83           C
ATOM    938  C   TRP   139     198.450 137.716 173.544  1.00122.83           C
ATOM    939  O   TRP   139     199.147 137.578 174.549  1.00122.83           O
ATOM    940  N   PRO   140     197.158 137.770 173.651  1.00 94.15           N
ATOM    941  CA  PRO   140     196.539 137.732 174.950  1.00 94.15           C
ATOM    942  CD  PRO   140     196.341 138.482 172.681  1.00 94.15           C
ATOM    943  CB  PRO   140     195.058 137.979 174.690  1.00 94.15           C
ATOM    944  CG  PRO   140     195.062 138.880 173.438  1.00 94.15           C
ATOM    945  C   PRO   140     196.846 136.480 175.714  1.00 94.15           C
ATOM    946  O   PRO   140     196.558 136.427 176.910  1.00 94.15           O
ATOM    947  N   LEU   141     197.432 135.468 175.053  1.00161.06           N
ATOM    948  CA  LEU   141     197.774 134.221 175.674  1.00161.06           C
ATOM    949  CB  LEU   141     198.537 133.281 174.717  1.00161.06           C
ATOM    950  CG  LEU   141     197.759 132.785 173.487  1.00161.06           C
ATOM    951  CD1 LEU   141     198.635 131.873 172.615  1.00161.06           C
ATOM    952  CD2 LEU   141     196.460 132.086 173.897  1.00161.06           C
ATOM    953  C   LEU   141     198.740 134.504 176.787  1.00161.06           C
ATOM    954  O   LEU   141     198.739 133.817 177.805  1.00161.06           O
ATOM    955  N   SER   142     199.631 135.497 176.594  1.00 54.66           N
ATOM    956  CA  SER   142     200.663 135.814 177.542  1.00 54.66           C
ATOM    957  CB  SER   142     201.610 136.906 177.018  1.00 54.66           C
ATOM    958  OG  SER   142     200.884 138.101 176.774  1.00 54.66           O
ATOM    959  C   SER   142     200.118 136.287 178.866  1.00 54.66           C
ATOM    960  O   SER   142     200.384 135.679 179.900  1.00 54.66           O
ATOM    961  N   TYR   143     199.377 137.416 178.882  1.00 87.35           N
ATOM    962  CA  TYR   143     198.880 137.938 180.128  1.00 87.35           C
ATOM    963  CB  TYR   143     198.478 139.430 180.117  1.00 87.35           C
ATOM    964  CG  TYR   143     197.467 139.770 179.077  1.00 87.35           C
ATOM    965  CD1 TYR   143     197.865 140.150 177.815  1.00 87.35           C
ATOM    966  CD2 TYR   143     196.122 139.733 179.367  1.00 87.35           C
ATOM    967  CE1 TYR   143     196.938 140.480 176.854  1.00 87.35           C
ATOM    968  CE2 TYR   143     195.190 140.061 178.410  1.00 87.35           C
ATOM    969  CZ  TYR   143     195.597 140.435 177.153  1.00 87.35           C
ATOM    970  OH  TYR   143     194.643 140.773 176.169  1.00 87.35           O
ATOM    971  C   TYR   143     197.778 137.092 180.686  1.00 87.35           C
ATOM    972  O   TYR   143     197.683 136.914 181.899  1.00 87.35           O
ATOM    973  N   GLU   144     196.888 136.580 179.817  1.00 70.82           N
ATOM    974  CA  GLU   144     195.835 135.704 180.243  1.00 70.82           C
ATOM    975  CB  GLU   144     194.666 135.579 179.248  1.00 70.82           C
ATOM    976  CG  GLU   144     193.795 136.836 179.166  1.00 70.82           C
ATOM    977  CD  GLU   144     192.641 136.553 178.214  1.00 70.82           C
ATOM    978  OE1 GLU   144     191.853 135.613 178.505  1.00 70.82           O
ATOM    979  OE2 GLU   144     192.530 137.270 177.185  1.00 70.82           O
ATOM    980  C   GLU   144     196.435 134.345 180.424  1.00 70.82           C
ATOM    981  O   GLU   144     197.630 134.160 180.201  1.00 70.82           O
ATOM    982  N   GLY   145     195.636 133.377 180.926  1.00 35.29           N
ATOM    983  CA  GLY   145     196.141 132.046 181.114  1.00 35.29           C
ATOM    984  C   GLY   145     195.944 131.252 179.863  1.00 35.29           C
ATOM    985  O   GLY   145     195.206 131.634 178.956  1.00 35.29           O
ATOM    986  N   PRO   146     196.626 130.139 179.804  1.00150.05           N
ATOM    987  CA  PRO   146     196.458 129.256 178.687  1.00150.05           C
ATOM    988  CD  PRO   146     197.962 130.052 180.371  1.00150.05           C
ATOM    989  CB  PRO   146     197.609 128.254 178.770  1.00150.05           C
ATOM    990  CG  PRO   146     198.719 129.046 179.488  1.00150.05           C
ATOM    991  C   PRO   146     195.099 128.638 178.725  1.00150.05           C
ATOM    992  O   PRO   146     194.571 128.288 177.671  1.00150.05           O
ATOM    993  N   HIS   147     194.557 128.425 179.942  1.00 89.26           N
ATOM    994  CA  HIS   147     193.255 127.857 180.137  1.00 89.26           C
ATOM    995  ND1 HIS   147     195.077 126.822 182.922  1.00 89.26           N
ATOM    996  CG  HIS   147     193.989 126.467 182.153  1.00 89.26           C
ATOM    997  CB  HIS   147     192.998 127.450 181.599  1.00 89.26           C
ATOM    998  NE2 HIS   147     195.127 124.607 182.734  1.00 89.26           N
ATOM    999  CD2 HIS   147     194.036 125.112 182.048  1.00 89.26           C
ATOM   1000  CE1 HIS   147     195.720 125.672 183.242  1.00 89.26           C
ATOM   1001  C   HIS   147     192.193 128.858 179.808  1.00 89.26           C
ATOM   1002  O   HIS   147     191.211 128.535 179.145  1.00 89.26           O
ATOM   1003  N   ILE   148     192.375 130.101 180.300  1.00 42.24           N
ATOM   1004  CA  ILE   148     191.408 131.157 180.181  1.00 42.24           C
ATOM   1005  CB  ILE   148     191.783 132.387 180.956  1.00 42.24           C
ATOM   1006  CG1 ILE   148     191.839 132.069 182.460  1.00 42.24           C
ATOM   1007  CG2 ILE   148     190.784 133.500 180.602  1.00 42.24           C
ATOM   1008  CD1 ILE   148     192.471 133.180 183.295  1.00 42.24           C
ATOM   1009  C   ILE   148     191.229 131.555 178.753  1.00 42.24           C
ATOM   1010  O   ILE   148     190.107 131.764 178.296  1.00 42.24           O
ATOM   1011  N   TYR   149     192.337 131.662 178.004  1.00 90.31           N
ATOM   1012  CA  TYR   149     192.293 132.118 176.645  1.00 90.31           C
ATOM   1013  CB  TYR   149     193.704 132.154 176.029  1.00 90.31           C
ATOM   1014  CG  TYR   149     193.647 132.575 174.601  1.00 90.31           C
ATOM   1015  CD1 TYR   149     193.691 133.906 174.253  1.00 90.31           C
ATOM   1016  CD2 TYR   149     193.562 131.631 173.602  1.00 90.31           C
ATOM   1017  CE1 TYR   149     193.649 134.286 172.931  1.00 90.31           C
ATOM   1018  CE2 TYR   149     193.521 132.005 172.281  1.00 90.31           C
ATOM   1019  CZ  TYR   149     193.565 133.335 171.942  1.00 90.31           C
ATOM   1020  OH  TYR   149     193.523 133.721 170.587  1.00 90.31           O
ATOM   1021  C   TYR   149     191.426 131.197 175.836  1.00 90.31           C
ATOM   1022  O   TYR   149     190.595 131.642 175.050  1.00 90.31           O
ATOM   1023  N   TRP   150     191.582 129.877 176.010  1.00108.89           N
ATOM   1024  CA  TRP   150     190.814 128.928 175.253  1.00108.89           C
ATOM   1025  CB  TRP   150     191.369 127.497 175.283  1.00108.89           C
ATOM   1026  CG  TRP   150     192.592 127.371 174.409  1.00108.89           C
ATOM   1027  CD2 TRP   150     192.549 127.502 172.978  1.00108.89           C
ATOM   1028  CD1 TRP   150     193.903 127.187 174.741  1.00108.89           C
ATOM   1029  NE1 TRP   150     194.679 127.194 173.606  1.00108.89           N
ATOM   1030  CE2 TRP   150     193.858 127.390 172.514  1.00108.89           C
ATOM   1031  CE3 TRP   150     191.502 127.711 172.124  1.00108.89           C
ATOM   1032  CZ2 TRP   150     194.144 127.487 171.181  1.00108.89           C
ATOM   1033  CZ3 TRP   150     191.791 127.797 170.779  1.00108.89           C
ATOM   1034  CH2 TRP   150     193.087 127.688 170.318  1.00108.89           C
ATOM   1035  C   TRP   150     189.364 128.917 175.645  1.00108.89           C
ATOM   1036  O   TRP   150     188.535 128.381 174.915  1.00108.89           O
ATOM   1037  N   LYS   151     189.037 129.374 176.867  1.00132.66           N
ATOM   1038  CA  LYS   151     187.692 129.404 177.378  1.00132.66           C
ATOM   1039  CB  LYS   151     187.650 129.659 178.894  1.00132.66           C
ATOM   1040  CG  LYS   151     186.227 129.738 179.449  1.00132.66           C
ATOM   1041  CD  LYS   151     185.454 128.421 179.363  1.00132.66           C
ATOM   1042  CE  LYS   151     184.033 128.515 179.923  1.00132.66           C
ATOM   1043  NZ  LYS   151     183.343 127.216 179.773  1.00132.66           N
ATOM   1044  C   LYS   151     186.783 130.435 176.762  1.00132.66           C
ATOM   1045  O   LYS   151     185.617 130.135 176.509  1.00132.66           O
ATOM   1046  N   SER   152     187.267 131.670 176.502  1.00102.75           N
ATOM   1047  CA  SER   152     186.349 132.729 176.158  1.00102.75           C
ATOM   1048  CB  SER   152     186.944 134.144 176.258  1.00102.75           C
ATOM   1049  OG  SER   152     187.924 134.338 175.257  1.00102.75           O
ATOM   1050  C   SER   152     185.736 132.563 174.806  1.00102.75           C
ATOM   1051  O   SER   152     186.273 131.911 173.914  1.00102.75           O
ATOM   1052  N   PRO   153     184.534 133.085 174.712  1.00131.54           N
ATOM   1053  CA  PRO   153     183.810 133.089 173.467  1.00131.54           C
ATOM   1054  CD  PRO   153     183.634 132.995 175.852  1.00131.54           C
ATOM   1055  CB  PRO   153     182.354 133.375 173.825  1.00131.54           C
ATOM   1056  CG  PRO   153     182.224 132.837 175.259  1.00131.54           C
ATOM   1057  C   PRO   153     184.340 134.007 172.405  1.00131.54           C
ATOM   1058  O   PRO   153     184.268 133.643 171.231  1.00131.54           O
ATOM   1059  N   ILE   154     184.850 135.199 172.772  1.00 89.63           N
ATOM   1060  CA  ILE   154     185.297 136.137 171.782  1.00 89.63           C
ATOM   1061  CB  ILE   154     185.622 137.488 172.359  1.00 89.63           C
ATOM   1062  CG1 ILE   154     185.860 138.507 171.232  1.00 89.63           C
ATOM   1063  CG2 ILE   154     186.791 137.348 173.347  1.00 89.63           C
ATOM   1064  CD1 ILE   154     185.883 139.955 171.715  1.00 89.63           C
ATOM   1065  C   ILE   154     186.504 135.614 171.067  1.00 89.63           C
ATOM   1066  O   ILE   154     186.564 135.641 169.839  1.00 89.63           O
ATOM   1067  N   ASN   155     187.499 135.096 171.807  1.00147.23           N
ATOM   1068  CA  ASN   155     188.690 134.665 171.139  1.00147.23           C
ATOM   1069  CB  ASN   155     189.965 134.567 172.001  1.00147.23           C
ATOM   1070  CG  ASN   155     189.770 133.748 173.255  1.00147.23           C
ATOM   1071  OD1 ASN   155     189.030 132.767 173.280  1.00147.23           O
ATOM   1072  ND2 ASN   155     190.457 134.194 174.343  1.00147.23           N
ATOM   1073  C   ASN   155     188.451 133.472 170.269  1.00147.23           C
ATOM   1074  O   ASN   155     189.157 133.277 169.284  1.00147.23           O
ATOM   1075  N   LEU   156     187.461 132.625 170.592  1.00135.86           N
ATOM   1076  CA  LEU   156     187.245 131.488 169.749  1.00135.86           C
ATOM   1077  CB  LEU   156     186.195 130.520 170.306  1.00135.86           C
ATOM   1078  CG  LEU   156     185.994 129.289 169.411  1.00135.86           C
ATOM   1079  CD1 LEU   156     187.299 128.492 169.261  1.00135.86           C
ATOM   1080  CD2 LEU   156     184.843 128.416 169.928  1.00135.86           C
ATOM   1081  C   LEU   156     186.798 131.955 168.392  1.00135.86           C
ATOM   1082  O   LEU   156     187.258 131.442 167.374  1.00135.86           O
ATOM   1083  N   LEU   157     185.895 132.957 168.344  1.00 88.35           N
ATOM   1084  CA  LEU   157     185.373 133.436 167.097  1.00 88.35           C
ATOM   1085  CB  LEU   157     184.236 134.467 167.297  1.00 88.35           C
ATOM   1086  CG  LEU   157     183.453 134.887 166.029  1.00 88.35           C
ATOM   1087  CD1 LEU   157     182.301 135.836 166.400  1.00 88.35           C
ATOM   1088  CD2 LEU   157     184.346 135.501 164.938  1.00 88.35           C
ATOM   1089  C   LEU   157     186.494 134.058 166.322  1.00 88.35           C
ATOM   1090  O   LEU   157     186.593 133.874 165.110  1.00 88.35           O
ATOM   1091  N   LYS   158     187.381 134.811 166.999  1.00 41.03           N
ATOM   1092  CA  LYS   158     188.461 135.460 166.313  1.00 41.03           C
ATOM   1093  CB  LYS   158     189.367 136.290 167.240  1.00 41.03           C
ATOM   1094  CG  LYS   158     188.733 137.583 167.746  1.00 41.03           C
ATOM   1095  CD  LYS   158     189.568 138.275 168.825  1.00 41.03           C
ATOM   1096  CE  LYS   158     189.144 139.721 169.084  1.00 41.03           C
ATOM   1097  NZ  LYS   158     190.032 140.338 170.091  1.00 41.03           N
ATOM   1098  C   LYS   158     189.337 134.428 165.681  1.00 41.03           C
ATOM   1099  O   LYS   158     189.794 134.594 164.551  1.00 41.03           O
ATOM   1100  N   ALA   159     189.601 133.327 166.404  1.00 27.11           N
ATOM   1101  CA  ALA   159     190.464 132.294 165.905  1.00 27.11           C
ATOM   1102  CB  ALA   159     190.678 131.157 166.920  1.00 27.11           C
ATOM   1103  C   ALA   159     189.850 131.697 164.677  1.00 27.11           C
ATOM   1104  O   ALA   159     190.541 131.405 163.702  1.00 27.11           O
ATOM   1105  N   LEU   160     188.520 131.504 164.695  1.00 42.63           N
ATOM   1106  CA  LEU   160     187.835 130.886 163.598  1.00 42.63           C
ATOM   1107  CB  LEU   160     186.323 130.735 163.890  1.00 42.63           C
ATOM   1108  CG  LEU   160     185.475 129.914 162.886  1.00 42.63           C
ATOM   1109  CD1 LEU   160     184.008 129.857 163.347  1.00 42.63           C
ATOM   1110  CD2 LEU   160     185.586 130.411 161.434  1.00 42.63           C
ATOM   1111  C   LEU   160     188.008 131.759 162.390  1.00 42.63           C
ATOM   1112  O   LEU   160     188.305 131.270 161.301  1.00 42.63           O
ATOM   1113  N   CYS   161     187.841 133.083 162.558  1.00 30.86           N
ATOM   1114  CA  CYS   161     187.917 133.980 161.444  1.00 30.86           C
ATOM   1115  CB  CYS   161     187.583 135.431 161.823  1.00 30.86           C
ATOM   1116  SG  CYS   161     185.832 135.648 162.253  1.00 30.86           S
ATOM   1117  C   CYS   161     189.297 133.971 160.857  1.00 30.86           C
ATOM   1118  O   CYS   161     189.461 133.964 159.640  1.00 30.86           O
ATOM   1119  N   LEU   162     190.343 133.975 161.700  1.00 49.34           N
ATOM   1120  CA  LEU   162     191.679 133.988 161.176  1.00 49.34           C
ATOM   1121  CB  LEU   162     192.775 134.134 162.248  1.00 49.34           C
ATOM   1122  CG  LEU   162     192.770 135.495 162.965  1.00 49.34           C
ATOM   1123  CD1 LEU   162     193.984 135.628 163.898  1.00 49.34           C
ATOM   1124  CD2 LEU   162     192.652 136.657 161.967  1.00 49.34           C
ATOM   1125  C   LEU   162     191.935 132.709 160.439  1.00 49.34           C
ATOM   1126  O   LEU   162     192.663 132.691 159.449  1.00 49.34           O
ATOM   1127  N   LEU   163     191.370 131.588 160.918  1.00 34.41           N
ATOM   1128  CA  LEU   163     191.607 130.334 160.262  1.00 34.41           C
ATOM   1129  CB  LEU   163     190.948 129.147 160.985  1.00 34.41           C
ATOM   1130  CG  LEU   163     191.193 127.793 160.291  1.00 34.41           C
ATOM   1131  CD1 LEU   163     192.681 127.408 160.335  1.00 34.41           C
ATOM   1132  CD2 LEU   163     190.275 126.696 160.854  1.00 34.41           C
ATOM   1133  C   LEU   163     191.028 130.387 158.880  1.00 34.41           C
ATOM   1134  O   LEU   163     191.666 129.960 157.919  1.00 34.41           O
ATOM   1135  N   VAL   164     189.799 130.924 158.740  1.00 83.97           N
ATOM   1136  CA  VAL   164     189.182 130.944 157.446  1.00 83.97           C
ATOM   1137  CB  VAL   164     187.749 131.407 157.448  1.00 83.97           C
ATOM   1138  CG1 VAL   164     187.675 132.875 157.885  1.00 83.97           C
ATOM   1139  CG2 VAL   164     187.168 131.160 156.046  1.00 83.97           C
ATOM   1140  C   VAL   164     189.979 131.819 156.529  1.00 83.97           C
ATOM   1141  O   VAL   164     190.165 131.487 155.360  1.00 83.97           O
ATOM   1142  N   ILE   165     190.484 132.964 157.031  1.00 81.13           N
ATOM   1143  CA  ILE   165     191.234 133.839 156.177  1.00 81.13           C
ATOM   1144  CB  ILE   165     191.634 135.146 156.803  1.00 81.13           C
ATOM   1145  CG1 ILE   165     192.041 136.139 155.701  1.00 81.13           C
ATOM   1146  CG2 ILE   165     192.754 134.890 157.822  1.00 81.13           C
ATOM   1147  CD1 ILE   165     192.151 137.585 156.179  1.00 81.13           C
ATOM   1148  C   ILE   165     192.477 133.141 155.716  1.00 81.13           C
ATOM   1149  O   ILE   165     192.898 133.299 154.573  1.00 81.13           O
ATOM   1150  N   LEU   166     193.114 132.360 156.608  1.00 95.02           N
ATOM   1151  CA  LEU   166     194.340 131.693 156.269  1.00 95.02           C
ATOM   1152  CB  LEU   166     194.930 130.931 157.476  1.00 95.02           C
ATOM   1153  CG  LEU   166     196.265 130.197 157.224  1.00 95.02           C
ATOM   1154  CD1 LEU   166     196.095 128.941 156.354  1.00 95.02           C
ATOM   1155  CD2 LEU   166     197.329 131.162 156.676  1.00 95.02           C
ATOM   1156  C   LEU   166     194.096 130.726 155.144  1.00 95.02           C
ATOM   1157  O   LEU   166     194.846 130.701 154.172  1.00 95.02           O
ATOM   1158  N   ALA   167     193.023 129.916 155.231  1.00 25.78           N
ATOM   1159  CA  ALA   167     192.748 128.934 154.218  1.00 25.78           C
ATOM   1160  CB  ALA   167     191.506 128.084 154.537  1.00 25.78           C
ATOM   1161  C   ALA   167     192.486 129.641 152.924  1.00 25.78           C
ATOM   1162  O   ALA   167     192.901 129.184 151.861  1.00 25.78           O
ATOM   1163  N   ASP   168     191.780 130.785 152.989  1.00 30.24           N
ATOM   1164  CA  ASP   168     191.429 131.527 151.811  1.00 30.24           C
ATOM   1165  CB  ASP   168     190.629 132.803 152.131  1.00 30.24           C
ATOM   1166  CG  ASP   168     189.242 132.409 152.615  1.00 30.24           C
ATOM   1167  OD1 ASP   168     188.795 131.277 152.289  1.00 30.24           O
ATOM   1168  OD2 ASP   168     188.607 133.241 153.318  1.00 30.24           O
ATOM   1169  C   ASP   168     192.681 131.979 151.125  1.00 30.24           C
ATOM   1170  O   ASP   168     192.782 131.913 149.901  1.00 30.24           O
ATOM   1171  N   MET   169     193.671 132.454 151.901  1.00 70.32           N
ATOM   1172  CA  MET   169     194.893 132.938 151.330  1.00 70.32           C
ATOM   1173  CB  MET   169     195.859 133.485 152.393  1.00 70.32           C
ATOM   1174  CG  MET   169     197.167 134.026 151.815  1.00 70.32           C
ATOM   1175  SD  MET   169     198.312 134.674 153.068  1.00 70.32           S
ATOM   1176  CE  MET   169     198.623 133.047 153.808  1.00 70.32           C
ATOM   1177  C   MET   169     195.585 131.807 150.639  1.00 70.32           C
ATOM   1178  O   MET   169     196.136 131.987 149.555  1.00 70.32           O
ATOM   1179  N   LEU   170     195.576 130.607 151.254  1.00 92.77           N
ATOM   1180  CA  LEU   170     196.258 129.478 150.682  1.00 92.77           C
ATOM   1181  CB  LEU   170     196.257 128.215 151.563  1.00 92.77           C
ATOM   1182  CG  LEU   170     197.332 128.196 152.664  1.00 92.77           C
ATOM   1183  CD1 LEU   170     197.180 129.364 153.644  1.00 92.77           C
ATOM   1184  CD2 LEU   170     197.363 126.830 153.367  1.00 92.77           C
ATOM   1185  C   LEU   170     195.662 129.082 149.370  1.00 92.77           C
ATOM   1186  O   LEU   170     196.391 128.805 148.419  1.00 92.77           O
ATOM   1187  N   VAL   171     194.322 129.054 149.266  1.00 89.35           N
ATOM   1188  CA  VAL   171     193.733 128.592 148.041  1.00 89.35           C
ATOM   1189  CB  VAL   171     192.228 128.578 148.062  1.00 89.35           C
ATOM   1190  CG1 VAL   171     191.770 127.596 149.152  1.00 89.35           C
ATOM   1191  CG2 VAL   171     191.694 130.009 148.252  1.00 89.35           C
ATOM   1192  C   VAL   171     194.170 129.485 146.925  1.00 89.35           C
ATOM   1193  O   VAL   171     194.510 129.014 145.841  1.00 89.35           O
ATOM   1194  N   TYR   172     194.179 130.805 147.171  1.00 93.96           N
ATOM   1195  CA  TYR   172     194.532 131.784 146.186  1.00 93.96           C
ATOM   1196  CB  TYR   172     194.288 133.224 146.670  1.00 93.96           C
ATOM   1197  CG  TYR   172     194.411 134.123 145.488  1.00 93.96           C
ATOM   1198  CD1 TYR   172     195.639 134.571 145.060  1.00 93.96           C
ATOM   1199  CD2 TYR   172     193.283 134.518 144.804  1.00 93.96           C
ATOM   1200  CE1 TYR   172     195.738 135.400 143.968  1.00 93.96           C
ATOM   1201  CE2 TYR   172     193.377 135.347 143.710  1.00 93.96           C
ATOM   1202  CZ  TYR   172     194.607 135.788 143.290  1.00 93.96           C
ATOM   1203  OH  TYR   172     194.707 136.640 142.168  1.00 93.96           O
ATOM   1204  C   TYR   172     195.984 131.628 145.844  1.00 93.96           C
ATOM   1205  O   TYR   172     196.404 131.897 144.719  1.00 93.96           O
ATOM   1206  N   ALA   173     196.798 131.252 146.848  1.00 38.22           N
ATOM   1207  CA  ALA   173     198.214 131.041 146.726  1.00 38.22           C
ATOM   1208  CB  ALA   173     198.889 130.739 148.073  1.00 38.22           C
ATOM   1209  C   ALA   173     198.488 129.885 145.813  1.00 38.22           C
ATOM   1210  O   ALA   173     199.496 129.875 145.106  1.00 38.22           O
ATOM   1211  N   LEU   174     197.598 128.877 145.802  1.00 65.29           N
ATOM   1212  CA  LEU   174     197.824 127.678 145.045  1.00 65.29           C
ATOM   1213  CB  LEU   174     196.619 126.727 145.105  1.00 65.29           C
ATOM   1214  CG  LEU   174     196.279 126.306 146.548  1.00 65.29           C
ATOM   1215  CD1 LEU   174     195.138 125.278 146.591  1.00 65.29           C
ATOM   1216  CD2 LEU   174     197.535 125.846 147.307  1.00 65.29           C
ATOM   1217  C   LEU   174     198.037 128.089 143.627  1.00 65.29           C
ATOM   1218  O   LEU   174     198.885 127.535 142.931  1.00 65.29           O
ATOM   1219  N   TYR   175     197.270 129.094 143.175  1.00253.49           N
ATOM   1220  CA  TYR   175     197.426 129.647 141.865  1.00253.49           C
ATOM   1221  CB  TYR   175     198.917 129.898 141.533  1.00253.49           C
ATOM   1222  CG  TYR   175     199.078 130.238 140.091  1.00253.49           C
ATOM   1223  CD1 TYR   175     199.276 129.232 139.173  1.00253.49           C
ATOM   1224  CD2 TYR   175     199.031 131.541 139.649  1.00253.49           C
ATOM   1225  CE1 TYR   175     199.427 129.515 137.838  1.00253.49           C
ATOM   1226  CE2 TYR   175     199.182 131.830 138.312  1.00253.49           C
ATOM   1227  CZ  TYR   175     199.380 130.817 137.405  1.00253.49           C
ATOM   1228  OH  TYR   175     199.535 131.108 136.033  1.00253.49           O
ATOM   1229  C   TYR   175     196.840 128.734 140.855  1.00253.49           C
ATOM   1230  O   TYR   175     196.592 129.157 139.726  1.00253.49           O
ATOM   1231  N   MET   176     196.510 127.494 141.259  1.00291.10           N
ATOM   1232  CA  MET   176     195.923 126.590 140.318  1.00291.10           C
ATOM   1233  CB  MET   176     196.331 125.118 140.497  1.00291.10           C
ATOM   1234  CG  MET   176     195.677 124.438 141.699  1.00291.10           C
ATOM   1235  SD  MET   176     196.127 122.687 141.900  1.00291.10           S
ATOM   1236  CE  MET   176     194.826 122.327 143.115  1.00291.10           C
ATOM   1237  C   MET   176     194.452 126.675 140.520  1.00291.10           C
ATOM   1238  O   MET   176     193.985 127.109 141.572  1.00291.10           O
ATOM   1239  N   SER   177     193.673 126.281 139.498  1.00119.90           N
ATOM   1240  CA  SER   177     192.255 126.362 139.651  1.00119.90           C
ATOM   1241  CB  SER   177     191.475 125.940 138.397  1.00119.90           C
ATOM   1242  OG  SER   177     191.713 124.567 138.120  1.00119.90           O
ATOM   1243  C   SER   177     191.884 125.433 140.755  1.00119.90           C
ATOM   1244  O   SER   177     192.488 124.378 140.941  1.00119.90           O
ATOM   1245  N   PRO   178     190.911 125.846 141.513  1.00144.14           N
ATOM   1246  CA  PRO   178     190.459 125.026 142.602  1.00144.14           C
ATOM   1247  CD  PRO   178     190.789 127.263 141.815  1.00144.14           C
ATOM   1248  CB  PRO   178     189.688 125.956 143.536  1.00144.14           C
ATOM   1249  CG  PRO   178     190.310 127.337 143.274  1.00144.14           C
ATOM   1250  C   PRO   178     189.623 123.915 142.070  1.00144.14           C
ATOM   1251  O   PRO   178     189.130 124.026 140.949  1.00144.14           O
ATOM   1252  N   VAL   179     189.466 122.826 142.845  1.00112.24           N
ATOM   1253  CA  VAL   179     188.619 121.769 142.390  1.00112.24           C
ATOM   1254  CB  VAL   179     188.876 120.455 143.068  1.00112.24           C
ATOM   1255  CG1 VAL   179     190.311 120.009 142.734  1.00112.24           C
ATOM   1256  CG2 VAL   179     188.607 120.612 144.574  1.00112.24           C
ATOM   1257  C   VAL   179     187.230 122.199 142.720  1.00112.24           C
ATOM   1258  O   VAL   179     186.975 122.725 143.803  1.00112.24           O
ATOM   1259  N   ALA   180     186.292 122.004 141.777  1.00214.49           N
ATOM   1260  CA  ALA   180     184.946 122.434 142.012  1.00214.49           C
ATOM   1261  CB  ALA   180     184.038 122.327 140.774  1.00214.49           C
ATOM   1262  C   ALA   180     184.361 121.568 143.074  1.00214.49           C
ATOM   1263  O   ALA   180     184.661 120.377 143.157  1.00214.49           O
ATOM   1264  N   PHE   181     183.517 122.160 143.941  1.00255.70           N
ATOM   1265  CA  PHE   181     182.900 121.370 144.961  1.00255.70           C
ATOM   1266  CB  PHE   181     183.871 120.848 146.038  1.00255.70           C
ATOM   1267  CG  PHE   181     183.239 119.639 146.655  1.00255.70           C
ATOM   1268  CD1 PHE   181     183.294 118.431 145.994  1.00255.70           C
ATOM   1269  CD2 PHE   181     182.611 119.685 147.879  1.00255.70           C
ATOM   1270  CE1 PHE   181     182.728 117.298 146.530  1.00255.70           C
ATOM   1271  CE2 PHE   181     182.042 118.556 148.423  1.00255.70           C
ATOM   1272  CZ  PHE   181     182.097 117.361 147.749  1.00255.70           C
ATOM   1273  C   PHE   181     181.882 122.242 145.628  1.00255.70           C
ATOM   1274  O   PHE   181     181.080 122.902 144.968  1.00255.70           O
ATOM   1275  N   ASP   182     181.903 122.256 146.975  1.00143.45           N
ATOM   1276  CA  ASP   182     180.966 122.968 147.790  1.00143.45           C
ATOM   1277  CB  ASP   182     181.140 122.698 149.294  1.00143.45           C
ATOM   1278  CG  ASP   182     180.758 121.249 149.557  1.00143.45           C
ATOM   1279  OD1 ASP   182     180.026 120.670 148.711  1.00143.45           O
ATOM   1280  OD2 ASP   182     181.197 120.701 150.603  1.00143.45           O
ATOM   1281  C   ASP   182     181.155 124.434 147.580  1.00143.45           C
ATOM   1282  O   ASP   182     181.572 124.873 146.510  1.00143.45           O
ATOM   1283  N   PHE   183     180.820 125.235 148.611  1.00232.58           N
ATOM   1284  CA  PHE   183     180.867 126.660 148.476  1.00232.58           C
ATOM   1285  CB  PHE   183     180.579 127.411 149.784  1.00232.58           C
ATOM   1286  CG  PHE   183     179.165 127.153 150.170  1.00232.58           C
ATOM   1287  CD1 PHE   183     178.143 127.891 149.620  1.00232.58           C
ATOM   1288  CD2 PHE   183     178.863 126.175 151.089  1.00232.58           C
ATOM   1289  CE1 PHE   183     176.838 127.653 149.980  1.00232.58           C
ATOM   1290  CE2 PHE   183     177.562 125.931 151.453  1.00232.58           C
ATOM   1291  CZ  PHE   183     176.545 126.672 150.898  1.00232.58           C
ATOM   1292  C   PHE   183     182.240 127.057 148.053  1.00232.58           C
ATOM   1293  O   PHE   183     183.169 127.100 148.859  1.00232.58           O
ATOM   1294  N   LEU   184     182.372 127.362 146.749  1.00154.28           N
ATOM   1295  CA  LEU   184     183.595 127.785 146.130  1.00154.28           C
ATOM   1296  CB  LEU   184     184.473 126.610 145.668  1.00154.28           C
ATOM   1297  CG  LEU   184     185.011 125.758 146.836  1.00154.28           C
ATOM   1298  CD1 LEU   184     185.920 124.627 146.334  1.00154.28           C
ATOM   1299  CD2 LEU   184     185.696 126.630 147.900  1.00154.28           C
ATOM   1300  C   LEU   184     183.308 128.646 144.918  1.00154.28           C
ATOM   1301  O   LEU   184     184.221 129.349 144.481  1.00154.28           O
ATOM   1302  N   PRO   185     182.131 128.671 144.324  1.00125.36           N
ATOM   1303  CA  PRO   185     181.962 129.570 143.217  1.00125.36           C
ATOM   1304  CD  PRO   185     181.381 127.440 144.067  1.00125.36           C
ATOM   1305  CB  PRO   185     180.666 129.167 142.524  1.00125.36           C
ATOM   1306  CG  PRO   185     180.622 127.649 142.748  1.00125.36           C
ATOM   1307  C   PRO   185     182.044 131.014 143.591  1.00125.36           C
ATOM   1308  O   PRO   185     182.174 131.844 142.694  1.00125.36           O
ATOM   1309  N   PHE   186     181.946 131.354 144.885  1.00 50.72           N
ATOM   1310  CA  PHE   186     182.037 132.732 145.265  1.00 50.72           C
ATOM   1311  CB  PHE   186     180.771 133.258 145.956  1.00 50.72           C
ATOM   1312  CG  PHE   186     180.570 132.408 147.160  1.00 50.72           C
ATOM   1313  CD1 PHE   186     179.966 131.178 147.037  1.00 50.72           C
ATOM   1314  CD2 PHE   186     180.983 132.829 148.401  1.00 50.72           C
ATOM   1315  CE1 PHE   186     179.774 130.379 148.138  1.00 50.72           C
ATOM   1316  CE2 PHE   186     180.794 132.034 149.506  1.00 50.72           C
ATOM   1317  CZ  PHE   186     180.191 130.807 149.376  1.00 50.72           C
ATOM   1318  C   PHE   186     183.167 132.843 146.236  1.00 50.72           C
ATOM   1319  O   PHE   186     183.817 131.849 146.557  1.00 50.72           O
ATOM   1320  N   ARG   187     183.455 134.077 146.695  1.00110.45           N
ATOM   1321  CA  ARG   187     184.552 134.294 147.597  1.00110.45           C
ATOM   1322  CB  ARG   187     185.475 135.429 147.122  1.00110.45           C
ATOM   1323  CG  ARG   187     186.213 135.088 145.824  1.00110.45           C
ATOM   1324  CD  ARG   187     187.001 136.252 145.218  1.00110.45           C
ATOM   1325  NE  ARG   187     186.040 137.128 144.487  1.00110.45           N
ATOM   1326  CZ  ARG   187     186.488 138.262 143.875  1.00110.45           C
ATOM   1327  NH1 ARG   187     187.800 138.623 143.987  1.00110.45           N
ATOM   1328  NH2 ARG   187     185.633 139.035 143.145  1.00110.45           N
ATOM   1329  C   ARG   187     184.006 134.678 148.941  1.00110.45           C
ATOM   1330  O   ARG   187     183.233 135.623 149.072  1.00110.45           O
ATOM   1331  N   ILE   188     184.381 133.888 149.964  1.00124.79           N
ATOM   1332  CA  ILE   188     184.034 133.999 151.357  1.00124.79           C
ATOM   1333  CB  ILE   188     184.328 132.710 152.088  1.00124.79           C
ATOM   1334  CG1 ILE   188     183.545 132.571 153.410  1.00124.79           C
ATOM   1335  CG2 ILE   188     185.852 132.616 152.257  1.00124.79           C
ATOM   1336  CD1 ILE   188     183.963 133.517 154.534  1.00124.79           C
ATOM   1337  C   ILE   188     184.771 135.133 152.032  1.00124.79           C
ATOM   1338  O   ILE   188     184.271 135.741 152.977  1.00124.79           O
ATOM   1339  N   ALA   189     186.002 135.436 151.578  1.00 53.34           N
ATOM   1340  CA  ALA   189     186.896 136.327 152.273  1.00 53.34           C
ATOM   1341  CB  ALA   189     188.236 136.508 151.539  1.00 53.34           C
ATOM   1342  C   ALA   189     186.333 137.705 152.506  1.00 53.34           C
ATOM   1343  O   ALA   189     186.529 138.246 153.593  1.00 53.34           O
ATOM   1344  N   PRO   190     185.653 138.323 151.586  1.00165.84           N
ATOM   1345  CA  PRO   190     185.189 139.672 151.808  1.00165.84           C
ATOM   1346  CD  PRO   190     185.833 138.028 150.176  1.00165.84           C
ATOM   1347  CB  PRO   190     184.648 140.141 150.460  1.00165.84           C
ATOM   1348  CG  PRO   190     185.465 139.327 149.439  1.00165.84           C
ATOM   1349  C   PRO   190     184.205 139.803 152.935  1.00165.84           C
ATOM   1350  O   PRO   190     184.000 140.919 153.409  1.00165.84           O
ATOM   1351  N   TYR   191     183.508 138.714 153.305  1.00 63.41           N
ATOM   1352  CA  TYR   191     182.562 138.731 154.390  1.00 63.41           C
ATOM   1353  CB  TYR   191     181.606 137.525 154.359  1.00 63.41           C
ATOM   1354  CG  TYR   191     180.781 137.642 153.123  1.00 63.41           C
ATOM   1355  CD1 TYR   191     179.703 138.497 153.077  1.00 63.41           C
ATOM   1356  CD2 TYR   191     181.083 136.891 152.009  1.00 63.41           C
ATOM   1357  CE1 TYR   191     178.939 138.603 151.938  1.00 63.41           C
ATOM   1358  CE2 TYR   191     180.323 136.993 150.867  1.00 63.41           C
ATOM   1359  CZ  TYR   191     179.250 137.851 150.831  1.00 63.41           C
ATOM   1360  OH  TYR   191     178.467 137.958 149.662  1.00 63.41           O
ATOM   1361  C   TYR   191     183.246 138.735 155.730  1.00 63.41           C
ATOM   1362  O   TYR   191     182.813 139.403 156.666  1.00 63.41           O
ATOM   1363  N   ILE   192     184.323 137.937 155.851  1.00137.92           N
ATOM   1364  CA  ILE   192     185.084 137.693 157.046  1.00137.92           C
ATOM   1365  CB  ILE   192     186.145 136.664 156.812  1.00137.92           C
ATOM   1366  CG1 ILE   192     185.516 135.366 156.284  1.00137.92           C
ATOM   1367  CG2 ILE   192     186.937 136.485 158.119  1.00137.92           C
ATOM   1368  CD1 ILE   192     186.538 134.423 155.651  1.00137.92           C
ATOM   1369  C   ILE   192     185.796 138.925 157.503  1.00137.92           C
ATOM   1370  O   ILE   192     186.054 139.080 158.692  1.00137.92           O
ATOM   1371  N   ARG   193     186.240 139.773 156.562  1.00 81.68           N
ATOM   1372  CA  ARG   193     186.962 140.967 156.898  1.00 81.68           C
ATOM   1373  CB  ARG   193     187.459 141.704 155.642  1.00 81.68           C
ATOM   1374  CG  ARG   193     188.460 140.888 154.819  1.00 81.68           C
ATOM   1375  CD  ARG   193     188.935 141.601 153.550  1.00 81.68           C
ATOM   1376  NE  ARG   193     189.932 140.724 152.876  1.00 81.68           N
ATOM   1377  CZ  ARG   193     189.924 140.615 151.515  1.00 81.68           C
ATOM   1378  NH1 ARG   193     188.972 141.273 150.789  1.00 81.68           N
ATOM   1379  NH2 ARG   193     190.862 139.854 150.881  1.00 81.68           N
ATOM   1380  C   ARG   193     186.092 141.910 157.680  1.00 81.68           C
ATOM   1381  O   ARG   193     186.548 142.529 158.641  1.00 81.68           O
ATOM   1382  N   VAL   194     184.816 142.063 157.282  1.00 34.78           N
ATOM   1383  CA  VAL   194     183.919 142.959 157.956  1.00 34.78           C
ATOM   1384  CB  VAL   194     182.583 143.055 157.275  1.00 34.78           C
ATOM   1385  CG1 VAL   194     181.682 144.004 158.082  1.00 34.78           C
ATOM   1386  CG2 VAL   194     182.809 143.502 155.820  1.00 34.78           C
ATOM   1387  C   VAL   194     183.696 142.474 159.360  1.00 34.78           C
ATOM   1388  O   VAL   194     183.637 143.274 160.296  1.00 34.78           O
ATOM   1389  N   VAL   195     183.543 141.148 159.548  1.00 97.59           N
ATOM   1390  CA  VAL   195     183.295 140.628 160.864  1.00 97.59           C
ATOM   1391  CB  VAL   195     182.918 139.172 160.904  1.00 97.59           C
ATOM   1392  CG1 VAL   195     181.625 138.987 160.092  1.00 97.59           C
ATOM   1393  CG2 VAL   195     184.097 138.311 160.438  1.00 97.59           C
ATOM   1394  C   VAL   195     184.496 140.842 161.741  1.00 97.59           C
ATOM   1395  O   VAL   195     184.355 141.160 162.920  1.00 97.59           O
ATOM   1396  N   LEU   196     185.721 140.658 161.211  1.00 88.40           N
ATOM   1397  CA  LEU   196     186.879 140.888 162.034  1.00 88.40           C
ATOM   1398  CB  LEU   196     188.234 140.543 161.381  1.00 88.40           C
ATOM   1399  CG  LEU   196     188.635 139.057 161.452  1.00 88.40           C
ATOM   1400  CD1 LEU   196     187.662 138.151 160.694  1.00 88.40           C
ATOM   1401  CD2 LEU   196     190.097 138.865 161.014  1.00 88.40           C
ATOM   1402  C   LEU   196     186.932 142.330 162.426  1.00 88.40           C
ATOM   1403  O   LEU   196     187.248 142.660 163.568  1.00 88.40           O
ATOM   1404  N   PHE   197     186.606 143.236 161.490  1.00 45.89           N
ATOM   1405  CA  PHE   197     186.673 144.636 161.784  1.00 45.89           C
ATOM   1406  CB  PHE   197     186.272 145.518 160.587  1.00 45.89           C
ATOM   1407  CG  PHE   197     186.384 146.942 161.016  1.00 45.89           C
ATOM   1408  CD1 PHE   197     187.610 147.569 161.051  1.00 45.89           C
ATOM   1409  CD2 PHE   197     185.265 147.656 161.374  1.00 45.89           C
ATOM   1410  CE1 PHE   197     187.717 148.882 161.443  1.00 45.89           C
ATOM   1411  CE2 PHE   197     185.365 148.969 161.768  1.00 45.89           C
ATOM   1412  CZ  PHE   197     186.594 149.586 161.805  1.00 45.89           C
ATOM   1413  C   PHE   197     185.730 144.933 162.912  1.00 45.89           C
ATOM   1414  O   PHE   197     186.071 145.672 163.833  1.00 45.89           O
ATOM   1415  N   VAL   198     184.507 144.370 162.879  1.00 88.95           N
ATOM   1416  CA  VAL   198     183.567 144.676 163.921  1.00 88.95           C
ATOM   1417  CB  VAL   198     182.184 144.124 163.698  1.00 88.95           C
ATOM   1418  CG1 VAL   198     182.211 142.595 163.828  1.00 88.95           C
ATOM   1419  CG2 VAL   198     181.235 144.802 164.701  1.00 88.95           C
ATOM   1420  C   VAL   198     184.058 144.163 165.246  1.00 88.95           C
ATOM   1421  O   VAL   198     183.952 144.847 166.262  1.00 88.95           O
ATOM   1422  N   LEU   199     184.626 142.943 165.269  1.00 51.98           N
ATOM   1423  CA  LEU   199     185.057 142.305 166.484  1.00 51.98           C
ATOM   1424  CB  LEU   199     185.541 140.861 166.262  1.00 51.98           C
ATOM   1425  CG  LEU   199     184.428 139.893 165.814  1.00 51.98           C
ATOM   1426  CD1 LEU   199     184.978 138.471 165.613  1.00 51.98           C
ATOM   1427  CD2 LEU   199     183.228 139.936 166.777  1.00 51.98           C
ATOM   1428  C   LEU   199     186.185 143.057 167.129  1.00 51.98           C
ATOM   1429  O   LEU   199     186.318 143.047 168.351  1.00 51.98           O
ATOM   1430  N   ASN   200     187.056 143.686 166.322  1.00111.30           N
ATOM   1431  CA  ASN   200     188.227 144.370 166.805  1.00111.30           C
ATOM   1432  CB  ASN   200     189.172 144.804 165.674  1.00111.30           C
ATOM   1433  CG  ASN   200     190.372 145.485 166.316  1.00111.30           C
ATOM   1434  OD1 ASN   200     191.082 144.891 167.125  1.00111.30           O
ATOM   1435  ND2 ASN   200     190.603 146.774 165.949  1.00111.30           N
ATOM   1436  C   ASN   200     187.904 145.599 167.609  1.00111.30           C
ATOM   1437  O   ASN   200     188.649 145.932 168.532  1.00111.30           O
ATOM   1438  N   ILE   201     186.820 146.330 167.268  1.00114.96           N
ATOM   1439  CA  ILE   201     186.492 147.573 167.926  1.00114.96           C
ATOM   1440  CB  ILE   201     185.855 148.565 166.992  1.00114.96           C
ATOM   1441  CG1 ILE   201     186.722 148.807 165.744  1.00114.96           C
ATOM   1442  CG2 ILE   201     185.583 149.848 167.794  1.00114.96           C
ATOM   1443  CD1 ILE   201     188.073 149.453 166.026  1.00114.96           C
ATOM   1444  C   ILE   201     185.460 147.295 168.985  1.00114.96           C
ATOM   1445  O   ILE   201     184.456 146.634 168.728  1.00114.96           O
ATOM   1446  N   ARG   202     185.689 147.800 170.217  1.00121.62           N
ATOM   1447  CA  ARG   202     184.805 147.571 171.333  1.00121.62           C
ATOM   1448  CB  ARG   202     185.355 148.086 172.674  1.00121.62           C
ATOM   1449  CG  ARG   202     186.451 147.205 173.274  1.00121.62           C
ATOM   1450  CD  ARG   202     186.939 147.682 174.645  1.00121.62           C
ATOM   1451  NE  ARG   202     185.789 147.609 175.593  1.00121.62           N
ATOM   1452  CZ  ARG   202     185.155 148.749 175.998  1.00121.62           C
ATOM   1453  NH1 ARG   202     185.591 149.967 175.565  1.00121.62           N
ATOM   1454  NH2 ARG   202     184.094 148.672 176.855  1.00121.62           N
ATOM   1455  C   ARG   202     183.469 148.227 171.152  1.00121.62           C
ATOM   1456  O   ARG   202     182.438 147.639 171.476  1.00121.62           O
ATOM   1457  N   GLU   203     183.441 149.468 170.635  1.00 73.15           N
ATOM   1458  CA  GLU   203     182.198 150.180 170.540  1.00 73.15           C
ATOM   1459  CB  GLU   203     182.355 151.617 170.015  1.00 73.15           C
ATOM   1460  CG  GLU   203     182.941 152.589 171.044  1.00 73.15           C
ATOM   1461  CD  GLU   203     184.450 152.403 171.107  1.00 73.15           C
ATOM   1462  OE1 GLU   203     184.993 151.656 170.252  1.00 73.15           O
ATOM   1463  OE2 GLU   203     185.082 153.011 172.012  1.00 73.15           O
ATOM   1464  C   GLU   203     181.259 149.458 169.624  1.00 73.15           C
ATOM   1465  O   GLU   203     180.058 149.401 169.882  1.00 73.15           O
ATOM   1466  N   LEU   204     181.777 148.900 168.516  1.00 46.27           N
ATOM   1467  CA  LEU   204     180.922 148.221 167.587  1.00 46.27           C
ATOM   1468  CB  LEU   204     181.642 147.802 166.294  1.00 46.27           C
ATOM   1469  CG  LEU   204     182.124 149.011 165.469  1.00 46.27           C
ATOM   1470  CD1 LEU   204     182.789 148.568 164.157  1.00 46.27           C
ATOM   1471  CD2 LEU   204     180.987 150.025 165.254  1.00 46.27           C
ATOM   1472  C   LEU   204     180.354 147.002 168.239  1.00 46.27           C
ATOM   1473  O   LEU   204     179.193 146.659 168.025  1.00 46.27           O
ATOM   1474  N   ARG   205     181.163 146.304 169.054  1.00103.01           N
ATOM   1475  CA  ARG   205     180.698 145.110 169.698  1.00103.01           C
ATOM   1476  CB  ARG   205     181.783 144.452 170.563  1.00103.01           C
ATOM   1477  CG  ARG   205     181.425 143.042 171.027  1.00103.01           C
ATOM   1478  CD  ARG   205     182.328 142.543 172.155  1.00103.01           C
ATOM   1479  NE  ARG   205     183.736 142.694 171.696  1.00103.01           N
ATOM   1480  CZ  ARG   205     184.668 143.217 172.545  1.00103.01           C
ATOM   1481  NH1 ARG   205     184.306 143.593 173.806  1.00103.01           N
ATOM   1482  NH2 ARG   205     185.960 143.372 172.135  1.00103.01           N
ATOM   1483  C   ARG   205     179.559 145.466 170.606  1.00103.01           C
ATOM   1484  O   ARG   205     178.551 144.762 170.660  1.00103.01           O
ATOM   1485  N   GLU   206     179.690 146.587 171.340  1.00 33.68           N
ATOM   1486  CA  GLU   206     178.694 147.004 172.287  1.00 33.68           C
ATOM   1487  CB  GLU   206     179.111 148.280 173.040  1.00 33.68           C
ATOM   1488  CG  GLU   206     180.351 148.085 173.916  1.00 33.68           C
ATOM   1489  CD  GLU   206     180.809 149.448 174.422  1.00 33.68           C
ATOM   1490  OE1 GLU   206     180.146 150.464 174.081  1.00 33.68           O
ATOM   1491  OE2 GLU   206     181.833 149.487 175.152  1.00 33.68           O
ATOM   1492  C   GLU   206     177.422 147.312 171.557  1.00 33.68           C
ATOM   1493  O   GLU   206     176.330 146.985 172.021  1.00 33.68           O
ATOM   1494  N   THR   207     177.530 147.965 170.388  1.00 38.21           N
ATOM   1495  CA  THR   207     176.372 148.347 169.628  1.00 38.21           C
ATOM   1496  CB  THR   207     176.712 149.183 168.424  1.00 38.21           C
ATOM   1497  OG1 THR   207     177.388 150.368 168.818  1.00 38.21           O
ATOM   1498  CG2 THR   207     175.409 149.543 167.688  1.00 38.21           C
ATOM   1499  C   THR   207     175.667 147.123 169.133  1.00 38.21           C
ATOM   1500  O   THR   207     174.440 147.058 169.120  1.00 38.21           O
ATOM   1501  N   THR   208     176.425 146.111 168.683  1.00 98.28           N
ATOM   1502  CA  THR   208     175.805 144.929 168.159  1.00 98.28           C
ATOM   1503  CB  THR   208     176.793 143.957 167.585  1.00 98.28           C
ATOM   1504  OG1 THR   208     177.662 143.482 168.602  1.00 98.28           O
ATOM   1505  CG2 THR   208     177.599 144.669 166.484  1.00 98.28           C
ATOM   1506  C   THR   208     175.076 144.228 169.258  1.00 98.28           C
ATOM   1507  O   THR   208     173.982 143.713 169.047  1.00 98.28           O
ATOM   1508  N   ILE   209     175.674 144.176 170.464  1.00124.73           N
ATOM   1509  CA  ILE   209     175.052 143.486 171.555  1.00124.73           C
ATOM   1510  CB  ILE   209     175.954 143.300 172.753  1.00124.73           C
ATOM   1511  CG1 ILE   209     176.387 144.624 173.407  1.00124.73           C
ATOM   1512  CG2 ILE   209     177.139 142.441 172.283  1.00124.73           C
ATOM   1513  CD1 ILE   209     175.322 145.277 174.287  1.00124.73           C
ATOM   1514  C   ILE   209     173.782 144.188 171.934  1.00124.73           C
ATOM   1515  O   ILE   209     172.777 143.543 172.226  1.00124.73           O
ATOM   1516  N   ILE   210     173.787 145.534 171.938  1.00 95.82           N
ATOM   1517  CA  ILE   210     172.601 146.251 172.309  1.00 95.82           C
ATOM   1518  CB  ILE   210     172.786 147.742 172.443  1.00 95.82           C
ATOM   1519  CG1 ILE   210     173.134 148.403 171.105  1.00 95.82           C
ATOM   1520  CG2 ILE   210     173.837 147.979 173.540  1.00 95.82           C
ATOM   1521  CD1 ILE   210     173.059 149.930 171.138  1.00 95.82           C
ATOM   1522  C   ILE   210     171.534 145.975 171.294  1.00 95.82           C
ATOM   1523  O   ILE   210     170.362 145.836 171.634  1.00 95.82           O
ATOM   1524  N   LEU   211     171.925 145.883 170.012  1.00 69.00           N
ATOM   1525  CA  LEU   211     171.000 145.703 168.932  1.00 69.00           C
ATOM   1526  CB  LEU   211     171.674 145.822 167.554  1.00 69.00           C
ATOM   1527  CG  LEU   211     170.672 145.880 166.390  1.00 69.00           C
ATOM   1528  CD1 LEU   211     169.698 147.056 166.572  1.00 69.00           C
ATOM   1529  CD2 LEU   211     171.401 145.941 165.037  1.00 69.00           C
ATOM   1530  C   LEU   211     170.307 144.377 169.044  1.00 69.00           C
ATOM   1531  O   LEU   211     169.153 144.250 168.647  1.00 69.00           O
ATOM   1532  N   ALA   212     170.990 143.352 169.586  1.00 40.94           N
ATOM   1533  CA  ALA   212     170.453 142.020 169.682  1.00 40.94           C
ATOM   1534  CB  ALA   212     171.452 141.020 170.293  1.00 40.94           C
ATOM   1535  C   ALA   212     169.218 141.999 170.535  1.00 40.94           C
ATOM   1536  O   ALA   212     168.312 141.212 170.274  1.00 40.94           O
ATOM   1537  N   GLY   213     169.176 142.822 171.601  1.00 38.72           N
ATOM   1538  CA  GLY   213     168.087 142.883 172.544  1.00 38.72           C
ATOM   1539  C   GLY   213     166.818 143.402 171.924  1.00 38.72           C
ATOM   1540  O   GLY   213     165.723 143.046 172.353  1.00 38.72           O
ATOM   1541  N   MET   214     166.944 144.327 170.959  1.00104.24           N
ATOM   1542  CA  MET   214     165.873 145.005 170.279  1.00104.24           C
ATOM   1543  CB  MET   214     166.368 146.192 169.441  1.00104.24           C
ATOM   1544  CG  MET   214     166.942 147.330 170.280  1.00104.24           C
ATOM   1545  SD  MET   214     167.543 148.734 169.296  1.00104.24           S
ATOM   1546  CE  MET   214     168.062 149.716 170.728  1.00104.24           C
ATOM   1547  C   MET   214     165.103 144.111 169.351  1.00104.24           C
ATOM   1548  O   MET   214     163.952 144.407 169.035  1.00104.24           O
ATOM   1549  N   LEU   215     165.719 143.028 168.845  1.00108.59           N
ATOM   1550  CA  LEU   215     165.107 142.219 167.827  1.00108.59           C
ATOM   1551  CB  LEU   215     165.954 141.032 167.328  1.00108.59           C
ATOM   1552  CG  LEU   215     167.186 141.422 166.490  1.00108.59           C
ATOM   1553  CD1 LEU   215     166.789 142.313 165.303  1.00108.59           C
ATOM   1554  CD2 LEU   215     168.313 141.994 167.353  1.00108.59           C
ATOM   1555  C   LEU   215     163.799 141.623 168.255  1.00108.59           C
ATOM   1556  O   LEU   215     162.903 141.481 167.428  1.00108.59           O
ATOM   1557  N   ASP   216     163.630 141.231 169.527  1.00 91.37           N
ATOM   1558  CA  ASP   216     162.412 140.547 169.870  1.00 91.37           C
ATOM   1559  CB  ASP   216     162.373 140.107 171.347  1.00 91.37           C
ATOM   1560  CG  ASP   216     162.457 141.342 172.236  1.00 91.37           C
ATOM   1561  OD1 ASP   216     163.278 142.243 171.919  1.00 91.37           O
ATOM   1562  OD2 ASP   216     161.708 141.397 173.247  1.00 91.37           O
ATOM   1563  C   ASP   216     161.201 141.400 169.604  1.00 91.37           C
ATOM   1564  O   ASP   216     160.250 140.949 168.967  1.00 91.37           O
ATOM   1565  N   THR   217     161.216 142.658 170.069  1.00 60.59           N
ATOM   1566  CA  THR   217     160.126 143.589 169.978  1.00 60.59           C
ATOM   1567  CB  THR   217     160.364 144.799 170.829  1.00 60.59           C
ATOM   1568  OG1 THR   217     161.512 145.502 170.376  1.00 60.59           O
ATOM   1569  CG2 THR   217     160.576 144.331 172.278  1.00 60.59           C
ATOM   1570  C   THR   217     159.915 144.059 168.567  1.00 60.59           C
ATOM   1571  O   THR   217     158.835 144.536 168.227  1.00 60.59           O
ATOM   1572  N   TYR   218     160.979 144.034 167.745  1.00 95.00           N
ATOM   1573  CA  TYR   218     160.996 144.530 166.397  1.00 95.00           C
ATOM   1574  CB  TYR   218     162.452 144.596 165.887  1.00 95.00           C
ATOM   1575  CG  TYR   218     162.536 145.263 164.559  1.00 95.00           C
ATOM   1576  CD1 TYR   218     162.245 146.600 164.423  1.00 95.00           C
ATOM   1577  CD2 TYR   218     162.958 144.558 163.456  1.00 95.00           C
ATOM   1578  CE1 TYR   218     162.335 147.216 163.197  1.00 95.00           C
ATOM   1579  CE2 TYR   218     163.052 145.168 162.228  1.00 95.00           C
ATOM   1580  CZ  TYR   218     162.737 146.497 162.096  1.00 95.00           C
ATOM   1581  OH  TYR   218     162.833 147.123 160.836  1.00 95.00           O
ATOM   1582  C   TYR   218     160.149 143.703 165.467  1.00 95.00           C
ATOM   1583  O   TYR   218     159.410 144.245 164.648  1.00 95.00           O
ATOM   1584  N   LEU   219     160.232 142.365 165.550  1.00 99.24           N
ATOM   1585  CA  LEU   219     159.492 141.516 164.659  1.00 99.24           C
ATOM   1586  CB  LEU   219     159.935 140.048 164.707  1.00 99.24           C
ATOM   1587  CG  LEU   219     161.328 139.855 164.081  1.00 99.24           C
ATOM   1588  CD1 LEU   219     162.421 140.568 164.890  1.00 99.24           C
ATOM   1589  CD2 LEU   219     161.628 138.373 163.835  1.00 99.24           C
ATOM   1590  C   LEU   219     158.026 141.602 164.924  1.00 99.24           C
ATOM   1591  O   LEU   219     157.217 141.527 164.002  1.00 99.24           O
ATOM   1592  N   ASN   220     157.643 141.776 166.199  1.00 75.43           N
ATOM   1593  CA  ASN   220     156.258 141.783 166.556  1.00 75.43           C
ATOM   1594  CB  ASN   220     156.057 142.059 168.054  1.00 75.43           C
ATOM   1595  CG  ASN   220     154.616 141.735 168.395  1.00 75.43           C
ATOM   1596  OD1 ASN   220     153.782 141.563 167.510  1.00 75.43           O
ATOM   1597  ND2 ASN   220     154.308 141.654 169.718  1.00 75.43           N
ATOM   1598  C   ASN   220     155.553 142.862 165.786  1.00 75.43           C
ATOM   1599  O   ASN   220     154.449 142.648 165.291  1.00 75.43           O
ATOM   1600  N   ILE   221     156.166 144.057 165.678  1.00 54.48           N
ATOM   1601  CA  ILE   221     155.586 145.169 164.978  1.00 54.48           C
ATOM   1602  CB  ILE   221     156.334 146.463 165.184  1.00 54.48           C
ATOM   1603  CG1 ILE   221     155.486 147.664 164.730  1.00 54.48           C
ATOM   1604  CG2 ILE   221     157.692 146.373 164.470  1.00 54.48           C
ATOM   1605  CD1 ILE   221     156.033 149.005 165.216  1.00 54.48           C
ATOM   1606  C   ILE   221     155.526 144.877 163.511  1.00 54.48           C
ATOM   1607  O   ILE   221     154.580 145.274 162.834  1.00 54.48           O
ATOM   1608  N   LEU   222     156.555 144.188 162.981  1.00 49.02           N
ATOM   1609  CA  LEU   222     156.635 143.884 161.580  1.00 49.02           C
ATOM   1610  CB  LEU   222     157.898 143.088 161.211  1.00 49.02           C
ATOM   1611  CG  LEU   222     159.204 143.866 161.442  1.00 49.02           C
ATOM   1612  CD1 LEU   222     160.428 143.040 161.014  1.00 49.02           C
ATOM   1613  CD2 LEU   222     159.152 145.252 160.777  1.00 49.02           C
ATOM   1614  C   LEU   222     155.454 143.061 161.178  1.00 49.02           C
ATOM   1615  O   LEU   222     154.929 143.226 160.078  1.00 49.02           O
ATOM   1616  N   ALA   223     155.002 142.140 162.048  1.00 22.87           N
ATOM   1617  CA  ALA   223     153.894 141.304 161.688  1.00 22.87           C
ATOM   1618  CB  ALA   223     153.526 140.299 162.792  1.00 22.87           C
ATOM   1619  C   ALA   223     152.690 142.159 161.442  1.00 22.87           C
ATOM   1620  O   ALA   223     151.973 141.962 160.462  1.00 22.87           O
ATOM   1621  N   LEU   224     152.443 143.148 162.321  1.00 31.94           N
ATOM   1622  CA  LEU   224     151.291 143.998 162.208  1.00 31.94           C
ATOM   1623  CB  LEU   224     151.148 144.975 163.387  1.00 31.94           C
ATOM   1624  CG  LEU   224     150.904 144.272 164.735  1.00 31.94           C
ATOM   1625  CD1 LEU   224     150.759 145.290 165.876  1.00 31.94           C
ATOM   1626  CD2 LEU   224     149.722 143.293 164.649  1.00 31.94           C
ATOM   1627  C   LEU   224     151.391 144.811 160.957  1.00 31.94           C
ATOM   1628  O   LEU   224     150.397 145.031 160.267  1.00 31.94           O
ATOM   1629  N   GLY   225     152.605 145.289 160.632  1.00 14.73           N
ATOM   1630  CA  GLY   225     152.776 146.102 159.465  1.00 14.73           C
ATOM   1631  C   GLY   225     152.411 145.297 158.256  1.00 14.73           C
ATOM   1632  O   GLY   225     151.772 145.800 157.333  1.00 14.73           O
ATOM   1633  N   LEU   226     152.817 144.016 158.234  1.00 29.57           N
ATOM   1634  CA  LEU   226     152.556 143.170 157.106  1.00 29.57           C
ATOM   1635  CB  LEU   226     153.160 141.764 157.259  1.00 29.57           C
ATOM   1636  CG  LEU   226     154.699 141.750 157.321  1.00 29.57           C
ATOM   1637  CD1 LEU   226     155.233 140.318 157.470  1.00 29.57           C
ATOM   1638  CD2 LEU   226     155.315 142.501 156.129  1.00 29.57           C
ATOM   1639  C   LEU   226     151.077 143.003 156.951  1.00 29.57           C
ATOM   1640  O   LEU   226     150.555 143.027 155.838  1.00 29.57           O
ATOM   1641  N   LEU   227     150.361 142.833 158.077  1.00 82.62           N
ATOM   1642  CA  LEU   227     148.949 142.588 158.041  1.00 82.62           C
ATOM   1643  CB  LEU   227     148.378 142.320 159.451  1.00 82.62           C
ATOM   1644  CG  LEU   227     146.939 141.757 159.513  1.00 82.62           C
ATOM   1645  CD1 LEU   227     146.512 141.542 160.972  1.00 82.62           C
ATOM   1646  CD2 LEU   227     145.916 142.602 158.735  1.00 82.62           C
ATOM   1647  C   LEU   227     148.277 143.796 157.457  1.00 82.62           C
ATOM   1648  O   LEU   227     147.350 143.679 156.656  1.00 82.62           O
ATOM   1649  N   PHE   228     148.737 144.998 157.837  1.00 44.39           N
ATOM   1650  CA  PHE   228     148.141 146.210 157.356  1.00 44.39           C
ATOM   1651  CB  PHE   228     148.832 147.456 157.942  1.00 44.39           C
ATOM   1652  CG  PHE   228     148.296 148.677 157.275  1.00 44.39           C
ATOM   1653  CD1 PHE   228     147.068 149.193 157.623  1.00 44.39           C
ATOM   1654  CD2 PHE   228     149.037 149.318 156.308  1.00 44.39           C
ATOM   1655  CE1 PHE   228     146.585 150.322 157.005  1.00 44.39           C
ATOM   1656  CE2 PHE   228     148.559 150.449 155.686  1.00 44.39           C
ATOM   1657  CZ  PHE   228     147.330 150.951 156.036  1.00 44.39           C
ATOM   1658  C   PHE   228     148.289 146.261 155.870  1.00 44.39           C
ATOM   1659  O   PHE   228     147.343 146.586 155.151  1.00 44.39           O
ATOM   1660  N   LEU   229     149.488 145.928 155.366  1.00 38.52           N
ATOM   1661  CA  LEU   229     149.728 146.013 153.958  1.00 38.52           C
ATOM   1662  CB  LEU   229     151.175 145.665 153.569  1.00 38.52           C
ATOM   1663  CG  LEU   229     152.229 146.644 154.126  1.00 38.52           C
ATOM   1664  CD1 LEU   229     153.647 146.245 153.683  1.00 38.52           C
ATOM   1665  CD2 LEU   229     151.887 148.102 153.778  1.00 38.52           C
ATOM   1666  C   LEU   229     148.834 145.063 153.224  1.00 38.52           C
ATOM   1667  O   LEU   229     148.238 145.426 152.211  1.00 38.52           O
ATOM   1668  N   VAL   230     148.703 143.818 153.720  1.00 87.46           N
ATOM   1669  CA  VAL   230     147.940 142.838 153.000  1.00 87.46           C
ATOM   1670  CB  VAL   230     147.999 141.464 153.610  1.00 87.46           C
ATOM   1671  CG1 VAL   230     149.463 140.997 153.592  1.00 87.46           C
ATOM   1672  CG2 VAL   230     147.361 141.492 155.006  1.00 87.46           C
ATOM   1673  C   VAL   230     146.503 143.250 152.913  1.00 87.46           C
ATOM   1674  O   VAL   230     145.884 143.135 151.857  1.00 87.46           O
ATOM   1675  N   PHE   231     145.929 143.750 154.021  1.00 37.47           N
ATOM   1676  CA  PHE   231     144.532 144.081 154.021  1.00 37.47           C
ATOM   1677  CB  PHE   231     144.029 144.527 155.402  1.00 37.47           C
ATOM   1678  CG  PHE   231     142.543 144.524 155.335  1.00 37.47           C
ATOM   1679  CD1 PHE   231     141.851 143.355 155.547  1.00 37.47           C
ATOM   1680  CD2 PHE   231     141.841 145.675 155.059  1.00 37.47           C
ATOM   1681  CE1 PHE   231     140.477 143.330 155.490  1.00 37.47           C
ATOM   1682  CE2 PHE   231     140.467 145.656 154.999  1.00 37.47           C
ATOM   1683  CZ  PHE   231     139.783 144.483 155.213  1.00 37.47           C
ATOM   1684  C   PHE   231     144.273 145.202 153.061  1.00 37.47           C
ATOM   1685  O   PHE   231     143.349 145.135 152.253  1.00 37.47           O
ATOM   1686  N   THR   232     145.105 146.261 153.110  1.00 97.22           N
ATOM   1687  CA  THR   232     144.896 147.416 152.285  1.00 97.22           C
ATOM   1688  CB  THR   232     145.888 148.514 152.558  1.00 97.22           C
ATOM   1689  OG1 THR   232     145.528 149.686 151.845  1.00 97.22           O
ATOM   1690  CG2 THR   232     147.295 148.048 152.143  1.00 97.22           C
ATOM   1691  C   THR   232     145.016 147.036 150.841  1.00 97.22           C
ATOM   1692  O   THR   232     144.262 147.523 149.999  1.00 97.22           O
ATOM   1693  N   SER   233     145.976 146.157 150.512  1.00 31.91           N
ATOM   1694  CA  SER   233     146.189 145.776 149.146  1.00 31.91           C
ATOM   1695  CB  SER   233     147.394 144.838 148.970  1.00 31.91           C
ATOM   1696  OG  SER   233     148.576 145.477 149.429  1.00 31.91           O
ATOM   1697  C   SER   233     144.989 145.043 148.638  1.00 31.91           C
ATOM   1698  O   SER   233     144.591 145.213 147.487  1.00 31.91           O
ATOM   1699  N   TRP   234     144.379 144.200 149.489  1.00 43.99           N
ATOM   1700  CA  TRP   234     143.260 143.416 149.062  1.00 43.99           C
ATOM   1701  CB  TRP   234     142.800 142.402 150.124  1.00 43.99           C
ATOM   1702  CG  TRP   234     141.643 141.537 149.690  1.00 43.99           C
ATOM   1703  CD2 TRP   234     140.310 141.666 150.204  1.00 43.99           C
ATOM   1704  CD1 TRP   234     141.618 140.501 148.801  1.00 43.99           C
ATOM   1705  NE1 TRP   234     140.348 139.980 148.725  1.00 43.99           N
ATOM   1706  CE2 TRP   234     139.533 140.687 149.585  1.00 43.99           C
ATOM   1707  CE3 TRP   234     139.779 142.529 151.118  1.00 43.99           C
ATOM   1708  CZ2 TRP   234     138.204 140.556 149.873  1.00 43.99           C
ATOM   1709  CZ3 TRP   234     138.438 142.397 151.405  1.00 43.99           C
ATOM   1710  CH2 TRP   234     137.668 141.430 150.794  1.00 43.99           C
ATOM   1711  C   TRP   234     142.115 144.317 148.722  1.00 43.99           C
ATOM   1712  O   TRP   234     141.453 144.129 147.702  1.00 43.99           O
ATOM   1713  N   VAL   235     141.849 145.333 149.563  1.00 78.04           N
ATOM   1714  CA  VAL   235     140.736 146.198 149.292  1.00 78.04           C
ATOM   1715  CB  VAL   235     140.481 147.208 150.378  1.00 78.04           C
ATOM   1716  CG1 VAL   235     141.645 148.209 150.433  1.00 78.04           C
ATOM   1717  CG2 VAL   235     139.114 147.863 150.117  1.00 78.04           C
ATOM   1718  C   VAL   235     140.969 146.930 148.005  1.00 78.04           C
ATOM   1719  O   VAL   235     140.060 147.065 147.191  1.00 78.04           O
ATOM   1720  N   ALA   236     142.207 147.414 147.779  1.00 36.53           N
ATOM   1721  CA  ALA   236     142.521 148.172 146.598  1.00 36.53           C
ATOM   1722  CB  ALA   236     143.974 148.684 146.581  1.00 36.53           C
ATOM   1723  C   ALA   236     142.346 147.318 145.379  1.00 36.53           C
ATOM   1724  O   ALA   236     141.908 147.792 144.332  1.00 36.53           O
ATOM   1725  N   TYR   237     142.728 146.034 145.467  1.00 59.81           N
ATOM   1726  CA  TYR   237     142.631 145.153 144.337  1.00 59.81           C
ATOM   1727  CB  TYR   237     143.274 143.783 144.629  1.00 59.81           C
ATOM   1728  CG  TYR   237     143.072 142.901 143.446  1.00 59.81           C
ATOM   1729  CD1 TYR   237     143.935 142.954 142.377  1.00 59.81           C
ATOM   1730  CD2 TYR   237     142.011 142.027 143.405  1.00 59.81           C
ATOM   1731  CE1 TYR   237     143.745 142.143 141.284  1.00 59.81           C
ATOM   1732  CE2 TYR   237     141.816 141.211 142.316  1.00 59.81           C
ATOM   1733  CZ  TYR   237     142.685 141.270 141.252  1.00 59.81           C
ATOM   1734  OH  TYR   237     142.489 140.435 140.132  1.00 59.81           O
ATOM   1735  C   TYR   237     141.196 144.940 143.960  1.00 59.81           C
ATOM   1736  O   TYR   237     140.839 145.000 142.786  1.00 59.81           O
ATOM   1737  N   VAL   238     140.332 144.678 144.956  1.00 52.57           N
ATOM   1738  CA  VAL   238     138.945 144.399 144.712  1.00 52.57           C
ATOM   1739  CB  VAL   238     138.231 143.894 145.933  1.00 52.57           C
ATOM   1740  CG1 VAL   238     138.862 142.550 146.336  1.00 52.57           C
ATOM   1741  CG2 VAL   238     138.293 144.964 147.036  1.00 52.57           C
ATOM   1742  C   VAL   238     138.223 145.618 144.221  1.00 52.57           C
ATOM   1743  O   VAL   238     137.289 145.501 143.431  1.00 52.57           O
ATOM   1744  N   ILE   239     138.605 146.812 144.713  1.00104.39           N
ATOM   1745  CA  ILE   239     137.909 148.027 144.390  1.00104.39           C
ATOM   1746  CB  ILE   239     138.309 149.177 145.271  1.00104.39           C
ATOM   1747  CG1 ILE   239     137.482 150.432 144.940  1.00104.39           C
ATOM   1748  CG2 ILE   239     139.828 149.359 145.191  1.00104.39           C
ATOM   1749  CD1 ILE   239     137.630 151.550 145.971  1.00104.39           C
ATOM   1750  C   ILE   239     138.033 148.431 142.945  1.00104.39           C
ATOM   1751  O   ILE   239     137.031 148.822 142.347  1.00104.39           O
ATOM   1752  N   PHE   240     139.237 148.378 142.329  1.00 89.21           N
ATOM   1753  CA  PHE   240     139.309 148.825 140.959  1.00 89.21           C
ATOM   1754  CB  PHE   240     140.526 149.733 140.689  1.00 89.21           C
ATOM   1755  CG  PHE   240     140.465 150.932 141.574  1.00 89.21           C
ATOM   1756  CD1 PHE   240     140.885 150.838 142.878  1.00 89.21           C
ATOM   1757  CD2 PHE   240     140.019 152.151 141.112  1.00 89.21           C
ATOM   1758  CE1 PHE   240     140.850 151.926 143.718  1.00 89.21           C
ATOM   1759  CE2 PHE   240     139.982 153.244 141.946  1.00 89.21           C
ATOM   1760  CZ  PHE   240     140.394 153.134 143.253  1.00 89.21           C
ATOM   1761  C   PHE   240     139.493 147.636 140.061  1.00 89.21           C
ATOM   1762  O   PHE   240     140.543 147.481 139.438  1.00 89.21           O
ATOM   1763  N   GLU   241     138.477 146.755 139.964  1.00134.10           N
ATOM   1764  CA  GLU   241     138.612 145.593 139.128  1.00134.10           C
ATOM   1765  CB  GLU   241     137.499 144.564 139.385  1.00134.10           C
ATOM   1766  CG  GLU   241     137.536 143.946 140.783  1.00134.10           C
ATOM   1767  CD  GLU   241     138.706 142.976 140.827  1.00134.10           C
ATOM   1768  OE1 GLU   241     139.781 143.324 140.274  1.00134.10           O
ATOM   1769  OE2 GLU   241     138.538 141.877 141.420  1.00134.10           O
ATOM   1770  C   GLU   241     138.522 145.945 137.670  1.00134.10           C
ATOM   1771  O   GLU   241     139.381 145.584 136.869  1.00134.10           O
ATOM   1772  N   ASP   242     137.425 146.636 137.316  1.00 93.45           N
ATOM   1773  CA  ASP   242     136.986 147.011 135.999  1.00 93.45           C
ATOM   1774  CB  ASP   242     135.473 147.270 135.967  1.00 93.45           C
ATOM   1775  CG  ASP   242     134.794 145.933 136.223  1.00 93.45           C
ATOM   1776  OD1 ASP   242     135.021 144.990 135.419  1.00 93.45           O
ATOM   1777  OD2 ASP   242     134.057 145.831 137.239  1.00 93.45           O
ATOM   1778  C   ASP   242     137.653 148.221 135.427  1.00 93.45           C
ATOM   1779  O   ASP   242     137.608 148.423 134.214  1.00 93.45           O
ATOM   1780  N   THR   243     138.229 149.084 136.283  1.00137.47           N
ATOM   1781  CA  THR   243     138.692 150.381 135.875  1.00137.47           C
ATOM   1782  CB  THR   243     138.939 151.309 137.024  1.00137.47           C
ATOM   1783  OG1 THR   243     139.902 150.739 137.897  1.00137.47           O
ATOM   1784  CG2 THR   243     137.627 151.561 137.773  1.00137.47           C
ATOM   1785  C   THR   243     139.972 150.350 135.110  1.00137.47           C
ATOM   1786  O   THR   243     140.575 149.308 134.862  1.00137.47           O
ATOM   1787  N   ILE   244     140.379 151.570 134.700  1.00 53.00           N
ATOM   1788  CA  ILE   244     141.588 151.865 133.993  1.00 53.00           C
ATOM   1789  CB  ILE   244     141.717 153.320 133.651  1.00 53.00           C
ATOM   1790  CG1 ILE   244     140.569 153.754 132.726  1.00 53.00           C
ATOM   1791  CG2 ILE   244     143.114 153.547 133.053  1.00 53.00           C
ATOM   1792  CD1 ILE   244     140.458 155.271 132.569  1.00 53.00           C
ATOM   1793  C   ILE   244     142.727 151.516 134.898  1.00 53.00           C
ATOM   1794  O   ILE   244     143.791 151.110 134.439  1.00 53.00           O
ATOM   1795  N   GLN   245     142.550 151.736 136.213  1.00154.72           N
ATOM   1796  CA  GLN   245     143.566 151.395 137.174  1.00154.72           C
ATOM   1797  CB  GLN   245     143.185 151.712 138.632  1.00154.72           C
ATOM   1798  CG  GLN   245     143.426 153.151 139.065  1.00154.72           C
ATOM   1799  CD  GLN   245     144.886 153.276 139.485  1.00154.72           C
ATOM   1800  OE1 GLN   245     145.416 154.378 139.602  1.00154.72           O
ATOM   1801  NE2 GLN   245     145.554 152.116 139.722  1.00154.72           N
ATOM   1802  C   GLN   245     143.781 149.914 137.176  1.00154.72           C
ATOM   1803  O   GLN   245     144.907 149.442 137.318  1.00154.72           O
ATOM   1804  N   GLY   246     142.688 149.146 137.073  1.00 40.28           N
ATOM   1805  CA  GLY   246     142.750 147.714 137.126  1.00 40.28           C
ATOM   1806  C   GLY   246     143.474 147.170 135.937  1.00 40.28           C
ATOM   1807  O   GLY   246     144.137 146.142 136.028  1.00 40.28           O
ATOM   1808  N   LYS   247     143.275 147.779 134.754  1.00107.02           N
ATOM   1809  CA  LYS   247     143.921 147.282 133.576  1.00107.02           C
ATOM   1810  CB  LYS   247     143.367 147.920 132.294  1.00107.02           C
ATOM   1811  CG  LYS   247     141.904 147.568 132.022  1.00107.02           C
ATOM   1812  CD  LYS   247     141.239 148.466 130.976  1.00107.02           C
ATOM   1813  CE  LYS   247     141.687 148.181 129.542  1.00107.02           C
ATOM   1814  NZ  LYS   247     141.034 146.949 129.044  1.00107.02           N
ATOM   1815  C   LYS   247     145.397 147.558 133.599  1.00107.02           C
ATOM   1816  O   LYS   247     146.200 146.691 133.257  1.00107.02           O
ATOM   1817  N   THR   248     145.780 148.818 133.894  1.00 93.13           N
ATOM   1818  CA  THR   248     147.162 149.205 133.850  1.00 93.13           C
ATOM   1819  CB  THR   248     147.308 150.684 133.667  1.00 93.13           C
ATOM   1820  OG1 THR   248     146.624 151.090 132.491  1.00 93.13           O
ATOM   1821  CG2 THR   248     148.804 151.017 133.541  1.00 93.13           C
ATOM   1822  C   THR   248     148.010 148.821 135.035  1.00 93.13           C
ATOM   1823  O   THR   248     149.016 148.135 134.876  1.00 93.13           O
ATOM   1824  N   VAL   249     147.681 149.356 136.236  1.00 99.81           N
ATOM   1825  CA  VAL   249     148.467 149.178 137.433  1.00 99.81           C
ATOM   1826  CB  VAL   249     148.328 150.346 138.361  1.00 99.81           C
ATOM   1827  CG1 VAL   249     149.182 150.087 139.614  1.00 99.81           C
ATOM   1828  CG2 VAL   249     148.715 151.618 137.594  1.00 99.81           C
ATOM   1829  C   VAL   249     148.182 147.949 138.248  1.00 99.81           C
ATOM   1830  O   VAL   249     149.068 147.127 138.485  1.00 99.81           O
ATOM   1831  N   PHE   250     146.915 147.791 138.690  1.00121.05           N
ATOM   1832  CA  PHE   250     146.607 146.736 139.618  1.00121.05           C
ATOM   1833  CB  PHE   250     145.511 147.106 140.634  1.00121.05           C
ATOM   1834  CG  PHE   250     145.949 148.312 141.393  1.00121.05           C
ATOM   1835  CD1 PHE   250     147.120 148.307 142.113  1.00121.05           C
ATOM   1836  CD2 PHE   250     145.164 149.439 141.420  1.00121.05           C
ATOM   1837  CE1 PHE   250     147.517 149.416 142.822  1.00121.05           C
ATOM   1838  CE2 PHE   250     145.554 150.552 142.127  1.00121.05           C
ATOM   1839  CZ  PHE   250     146.735 150.546 142.828  1.00121.05           C
ATOM   1840  C   PHE   250     146.091 145.571 138.849  1.00121.05           C
ATOM   1841  O   PHE   250     144.917 145.215 138.940  1.00121.05           O
ATOM   1842  N   THR   251     146.997 144.925 138.100  1.00 60.14           N
ATOM   1843  CA  THR   251     146.665 143.829 137.243  1.00 60.14           C
ATOM   1844  CB  THR   251     147.775 143.505 136.282  1.00 60.14           C
ATOM   1845  OG1 THR   251     148.966 143.201 136.991  1.00 60.14           O
ATOM   1846  CG2 THR   251     147.999 144.716 135.358  1.00 60.14           C
ATOM   1847  C   THR   251     146.338 142.601 138.037  1.00 60.14           C
ATOM   1848  O   THR   251     145.475 141.819 137.638  1.00 60.14           O
ATOM   1849  N   SER   252     147.036 142.383 139.170  1.00 93.81           N
ATOM   1850  CA  SER   252     146.816 141.196 139.942  1.00 93.81           C
ATOM   1851  CB  SER   252     147.878 140.106 139.717  1.00 93.81           C
ATOM   1852  OG  SER   252     147.882 139.688 138.363  1.00 93.81           O
ATOM   1853  C   SER   252     146.944 141.570 141.381  1.00 93.81           C
ATOM   1854  O   SER   252     147.108 142.739 141.722  1.00 93.81           O
ATOM   1855  N   TYR   253     146.806 140.564 142.265  1.00 48.87           N
ATOM   1856  CA  TYR   253     146.956 140.782 143.672  1.00 48.87           C
ATOM   1857  CB  TYR   253     146.508 139.579 144.522  1.00 48.87           C
ATOM   1858  CG  TYR   253     146.694 139.932 145.961  1.00 48.87           C
ATOM   1859  CD1 TYR   253     145.808 140.779 146.588  1.00 48.87           C
ATOM   1860  CD2 TYR   253     147.737 139.406 146.689  1.00 48.87           C
ATOM   1861  CE1 TYR   253     145.968 141.106 147.915  1.00 48.87           C
ATOM   1862  CE2 TYR   253     147.902 139.730 148.017  1.00 48.87           C
ATOM   1863  CZ  TYR   253     147.017 140.585 148.631  1.00 48.87           C
ATOM   1864  OH  TYR   253     147.181 140.920 149.993  1.00 48.87           O
ATOM   1865  C   TYR   253     148.398 141.074 143.967  1.00 48.87           C
ATOM   1866  O   TYR   253     148.712 141.959 144.760  1.00 48.87           O
ATOM   1867  N   THR   254     149.324 140.329 143.331  1.00 99.25           N
ATOM   1868  CA  THR   254     150.725 140.497 143.602  1.00 99.25           C
ATOM   1869  CB  THR   254     151.590 139.532 142.845  1.00 99.25           C
ATOM   1870  OG1 THR   254     151.463 139.751 141.448  1.00 99.25           O
ATOM   1871  CG2 THR   254     151.164 138.098 143.199  1.00 99.25           C
ATOM   1872  C   THR   254     151.151 141.876 143.205  1.00 99.25           C
ATOM   1873  O   THR   254     151.876 142.547 143.939  1.00 99.25           O
ATOM   1874  N   THR   255     150.702 142.336 142.024  1.00 30.97           N
ATOM   1875  CA  THR   255     151.081 143.624 141.512  1.00 30.97           C
ATOM   1876  CB  THR   255     150.520 143.891 140.146  1.00 30.97           C
ATOM   1877  OG1 THR   255     150.974 142.910 139.225  1.00 30.97           O
ATOM   1878  CG2 THR   255     150.967 145.293 139.697  1.00 30.97           C
ATOM   1879  C   THR   255     150.565 144.700 142.418  1.00 30.97           C
ATOM   1880  O   THR   255     151.257 145.684 142.677  1.00 30.97           O
ATOM   1881  N   THR   256     149.320 144.556 142.912  1.00123.05           N
ATOM   1882  CA  THR   256     148.755 145.563 143.765  1.00123.05           C
ATOM   1883  CB  THR   256     147.317 145.320 144.129  1.00123.05           C
ATOM   1884  OG1 THR   256     147.171 144.070 144.778  1.00123.05           O
ATOM   1885  CG2 THR   256     146.460 145.359 142.859  1.00123.05           C
ATOM   1886  C   THR   256     149.534 145.645 145.040  1.00123.05           C
ATOM   1887  O   THR   256     149.825 146.735 145.526  1.00123.05           O
ATOM   1888  N   LEU   257     149.910 144.488 145.614  1.00 40.34           N
ATOM   1889  CA  LEU   257     150.625 144.480 146.859  1.00 40.34           C
ATOM   1890  CB  LEU   257     150.919 143.058 147.368  1.00 40.34           C
ATOM   1891  CG  LEU   257     151.692 143.018 148.700  1.00 40.34           C
ATOM   1892  CD1 LEU   257     150.898 143.667 149.844  1.00 40.34           C
ATOM   1893  CD2 LEU   257     152.147 141.586 149.028  1.00 40.34           C
ATOM   1894  C   LEU   257     151.935 145.179 146.668  1.00 40.34           C
ATOM   1895  O   LEU   257     152.383 145.932 147.531  1.00 40.34           O
ATOM   1896  N   TYR   258     152.586 144.938 145.518  1.00 61.78           N
ATOM   1897  CA  TYR   258     153.868 145.511 145.228  1.00 61.78           C
ATOM   1898  CB  TYR   258     154.397 144.982 143.881  1.00 61.78           C
ATOM   1899  CG  TYR   258     155.623 145.713 143.459  1.00 61.78           C
ATOM   1900  CD1 TYR   258     156.838 145.481 144.059  1.00 61.78           C
ATOM   1901  CD2 TYR   258     155.553 146.617 142.424  1.00 61.78           C
ATOM   1902  CE1 TYR   258     157.961 146.159 143.644  1.00 61.78           C
ATOM   1903  CE2 TYR   258     156.670 147.296 142.004  1.00 61.78           C
ATOM   1904  CZ  TYR   258     157.878 147.069 142.616  1.00 61.78           C
ATOM   1905  OH  TYR   258     159.028 147.763 142.186  1.00 61.78           O
ATOM   1906  C   TYR   258     153.765 147.008 145.164  1.00 61.78           C
ATOM   1907  O   TYR   258     154.539 147.714 145.807  1.00 61.78           O
ATOM   1908  N   GLN   259     152.776 147.537 144.420  1.00 45.48           N
ATOM   1909  CA  GLN   259     152.660 148.959 144.249  1.00 45.48           C
ATOM   1910  CB  GLN   259     151.568 149.344 143.238  1.00 45.48           C
ATOM   1911  CG  GLN   259     151.929 148.949 141.805  1.00 45.48           C
ATOM   1912  CD  GLN   259     153.063 149.863 141.362  1.00 45.48           C
ATOM   1913  OE1 GLN   259     153.127 151.024 141.762  1.00 45.48           O
ATOM   1914  NE2 GLN   259     153.989 149.329 140.520  1.00 45.48           N
ATOM   1915  C   GLN   259     152.340 149.620 145.555  1.00 45.48           C
ATOM   1916  O   GLN   259     152.856 150.695 145.856  1.00 45.48           O
ATOM   1917  N   MET   260     151.467 148.995 146.360  1.00 48.82           N
ATOM   1918  CA  MET   260     151.044 149.543 147.620  1.00 48.82           C
ATOM   1919  CB  MET   260     149.921 148.712 148.261  1.00 48.82           C
ATOM   1920  CG  MET   260     148.646 148.687 147.411  1.00 48.82           C
ATOM   1921  SD  MET   260     147.780 150.281 147.303  1.00 48.82           S
ATOM   1922  CE  MET   260     146.935 150.100 148.900  1.00 48.82           C
ATOM   1923  C   MET   260     152.199 149.593 148.574  1.00 48.82           C
ATOM   1924  O   MET   260     152.301 150.505 149.393  1.00 48.82           O
ATOM   1925  N   PHE   261     153.086 148.585 148.515  1.00 46.13           N
ATOM   1926  CA  PHE   261     154.236 148.552 149.374  1.00 46.13           C
ATOM   1927  CB  PHE   261     155.095 147.302 149.132  1.00 46.13           C
ATOM   1928  CG  PHE   261     156.340 147.451 149.932  1.00 46.13           C
ATOM   1929  CD1 PHE   261     156.358 147.144 151.271  1.00 46.13           C
ATOM   1930  CD2 PHE   261     157.495 147.896 149.332  1.00 46.13           C
ATOM   1931  CE1 PHE   261     157.514 147.283 152.003  1.00 46.13           C
ATOM   1932  CE2 PHE   261     158.652 148.037 150.057  1.00 46.13           C
ATOM   1933  CZ  PHE   261     158.662 147.730 151.396  1.00 46.13           C
ATOM   1934  C   PHE   261     155.087 149.750 149.073  1.00 46.13           C
ATOM   1935  O   PHE   261     155.561 150.430 149.981  1.00 46.13           O
ATOM   1936  N   LEU   262     155.304 150.040 147.776  1.00 89.77           N
ATOM   1937  CA  LEU   262     156.100 151.174 147.397  1.00 89.77           C
ATOM   1938  CB  LEU   262     156.336 151.296 145.879  1.00 89.77           C
ATOM   1939  CG  LEU   262     157.394 150.332 145.310  1.00 89.77           C
ATOM   1940  CD1 LEU   262     157.007 148.861 145.501  1.00 89.77           C
ATOM   1941  CD2 LEU   262     157.711 150.673 143.845  1.00 89.77           C
ATOM   1942  C   LEU   262     155.431 152.440 147.846  1.00 89.77           C
ATOM   1943  O   LEU   262     156.095 153.385 148.266  1.00 89.77           O
ATOM   1944  N   LEU   263     154.091 152.486 147.766  1.00130.87           N
ATOM   1945  CA  LEU   263     153.300 153.645 148.082  1.00130.87           C
ATOM   1946  CB  LEU   263     151.800 153.373 147.822  1.00130.87           C
ATOM   1947  CG  LEU   263     150.854 154.596 147.795  1.00130.87           C
ATOM   1948  CD1 LEU   263     150.869 155.405 149.097  1.00130.87           C
ATOM   1949  CD2 LEU   263     151.088 155.459 146.549  1.00130.87           C
ATOM   1950  C   LEU   263     153.468 153.976 149.544  1.00130.87           C
ATOM   1951  O   LEU   263     153.457 155.143 149.936  1.00130.87           O
ATOM   1952  N   PHE   264     153.650 152.953 150.403  1.00 63.06           N
ATOM   1953  CA  PHE   264     153.744 153.187 151.820  1.00 63.06           C
ATOM   1954  CB  PHE   264     154.021 151.908 152.632  1.00 63.06           C
ATOM   1955  CG  PHE   264     154.091 152.315 154.065  1.00 63.06           C
ATOM   1956  CD1 PHE   264     152.946 152.444 154.817  1.00 63.06           C
ATOM   1957  CD2 PHE   264     155.308 152.573 154.656  1.00 63.06           C
ATOM   1958  CE1 PHE   264     153.015 152.822 156.137  1.00 63.06           C
ATOM   1959  CE2 PHE   264     155.383 152.952 155.977  1.00 63.06           C
ATOM   1960  CZ  PHE   264     154.233 153.077 156.718  1.00 63.06           C
ATOM   1961  C   PHE   264     154.875 154.137 152.091  1.00 63.06           C
ATOM   1962  O   PHE   264     154.780 154.992 152.973  1.00 63.06           O
ATOM   1963  N   THR   265     155.992 153.978 151.360  1.00 78.44           N
ATOM   1964  CA  THR   265     157.176 154.786 151.483  1.00 78.44           C
ATOM   1965  CB  THR   265     158.387 154.184 150.826  1.00 78.44           C
ATOM   1966  OG1 THR   265     158.256 154.188 149.413  1.00 78.44           O
ATOM   1967  CG2 THR   265     158.524 152.737 151.330  1.00 78.44           C
ATOM   1968  C   THR   265     156.954 156.154 150.893  1.00 78.44           C
ATOM   1969  O   THR   265     157.777 157.049 151.089  1.00 78.44           O
ATOM   1970  N   THR   266     155.886 156.307 150.080  1.00 68.20           N
ATOM   1971  CA  THR   266     155.464 157.509 149.396  1.00 68.20           C
ATOM   1972  CB  THR   266     155.164 158.694 150.282  1.00 68.20           C
ATOM   1973  OG1 THR   266     156.335 159.166 150.929  1.00 68.20           O
ATOM   1974  CG2 THR   266     154.101 158.286 151.315  1.00 68.20           C
ATOM   1975  C   THR   266     156.469 157.924 148.368  1.00 68.20           C
ATOM   1976  O   THR   266     156.568 159.100 148.022  1.00 68.20           O
ATOM   1977  N   ALA   267     157.232 156.951 147.841  1.00 51.89           N
ATOM   1978  CA  ALA   267     158.201 157.203 146.816  1.00 51.89           C
ATOM   1979  CB  ALA   267     159.060 155.969 146.496  1.00 51.89           C
ATOM   1980  C   ALA   267     157.522 157.612 145.543  1.00 51.89           C
ATOM   1981  O   ALA   267     158.025 158.474 144.827  1.00 51.89           O
ATOM   1982  N   ASN   268     156.386 156.963 145.203  1.00138.37           N
ATOM   1983  CA  ASN   268     155.686 157.270 143.980  1.00138.37           C
ATOM   1984  CB  ASN   268     155.577 156.025 143.080  1.00138.37           C
ATOM   1985  CG  ASN   268     154.869 154.911 143.855  1.00138.37           C
ATOM   1986  OD1 ASN   268     154.640 155.015 145.060  1.00138.37           O
ATOM   1987  ND2 ASN   268     154.516 153.812 143.138  1.00138.37           N
ATOM   1988  C   ASN   268     154.291 157.723 144.311  1.00138.37           C
ATOM   1989  O   ASN   268     153.311 157.156 143.830  1.00138.37           O
ATOM   1990  N   ASN   269     154.152 158.816 145.081  1.00 96.03           N
ATOM   1991  CA  ASN   269     152.829 159.112 145.548  1.00 96.03           C
ATOM   1992  CB  ASN   269     152.786 160.186 146.651  1.00 96.03           C
ATOM   1993  CG  ASN   269     151.354 160.244 147.162  1.00 96.03           C
ATOM   1994  OD1 ASN   269     150.835 159.270 147.703  1.00 96.03           O
ATOM   1995  ND2 ASN   269     150.689 161.414 146.980  1.00 96.03           N
ATOM   1996  C   ASN   269     151.862 159.490 144.460  1.00 96.03           C
ATOM   1997  O   ASN   269     150.849 158.806 144.321  1.00 96.03           O
ATOM   1998  N   PRO   270     152.070 160.507 143.662  1.00 86.81           N
ATOM   1999  CA  PRO   270     151.079 160.853 142.674  1.00 86.81           C
ATOM   2000  CD  PRO   270     152.906 161.645 144.013  1.00 86.81           C
ATOM   2001  CB  PRO   270     151.323 162.322 142.321  1.00 86.81           C
ATOM   2002  CG  PRO   270     152.742 162.618 142.837  1.00 86.81           C
ATOM   2003  C   PRO   270     151.057 159.962 141.474  1.00 86.81           C
ATOM   2004  O   PRO   270     150.028 159.895 140.804  1.00 86.81           O
ATOM   2005  N   ASP   271     152.182 159.295 141.174  1.00 52.25           N
ATOM   2006  CA  ASP   271     152.326 158.559 139.950  1.00 52.25           C
ATOM   2007  CB  ASP   271     153.779 158.125 139.710  1.00 52.25           C
ATOM   2008  CG  ASP   271     154.583 159.386 139.425  1.00 52.25           C
ATOM   2009  OD1 ASP   271     154.080 160.245 138.652  1.00 52.25           O
ATOM   2010  OD2 ASP   271     155.703 159.515 139.989  1.00 52.25           O
ATOM   2011  C   ASP   271     151.466 157.335 139.862  1.00 52.25           C
ATOM   2012  O   ASP   271     150.851 157.087 138.827  1.00 52.25           O
ATOM   2013  N   VAL   272     151.381 156.538 140.941  1.00122.30           N
ATOM   2014  CA  VAL   272     150.732 155.259 140.855  1.00122.30           C
ATOM   2015  CB  VAL   272     150.850 154.472 142.131  1.00122.30           C
ATOM   2016  CG1 VAL   272     150.218 155.276 143.278  1.00122.30           C
ATOM   2017  CG2 VAL   272     150.208 153.092 141.911  1.00122.30           C
ATOM   2018  C   VAL   272     149.273 155.359 140.509  1.00122.30           C
ATOM   2019  O   VAL   272     148.776 154.564 139.715  1.00122.30           O
ATOM   2020  N   TRP   273     148.554 156.288 141.161  1.00156.69           N
ATOM   2021  CA  TRP   273     147.140 156.558 141.089  1.00156.69           C
ATOM   2022  CB  TRP   273     146.514 156.976 142.435  1.00156.69           C
ATOM   2023  CG  TRP   273     147.095 158.189 143.114  1.00156.69           C
ATOM   2024  CD2 TRP   273     146.511 159.498 143.055  1.00156.69           C
ATOM   2025  CD1 TRP   273     148.184 158.284 143.926  1.00156.69           C
ATOM   2026  NE1 TRP   273     148.322 159.575 144.374  1.00156.69           N
ATOM   2027  CE2 TRP   273     147.297 160.332 143.847  1.00156.69           C
ATOM   2028  CE3 TRP   273     145.407 159.962 142.401  1.00156.69           C
ATOM   2029  CZ2 TRP   273     146.989 161.655 143.995  1.00156.69           C
ATOM   2030  CZ3 TRP   273     145.103 161.297 142.547  1.00156.69           C
ATOM   2031  CH2 TRP   273     145.879 162.126 143.328  1.00156.69           C
ATOM   2032  C   TRP   273     146.668 157.454 139.979  1.00156.69           C
ATOM   2033  O   TRP   273     145.529 157.910 140.045  1.00156.69           O
ATOM   2034  N   VAL   274     147.523 157.875 139.028  1.00127.19           N
ATOM   2035  CA  VAL   274     147.042 158.798 138.028  1.00127.19           C
ATOM   2036  CB  VAL   274     148.120 159.253 137.079  1.00127.19           C
ATOM   2037  CG1 VAL   274     149.170 160.029 137.891  1.00127.19           C
ATOM   2038  CG2 VAL   274     148.704 158.045 136.328  1.00127.19           C
ATOM   2039  C   VAL   274     145.870 158.266 137.230  1.00127.19           C
ATOM   2040  O   VAL   274     144.886 159.000 137.129  1.00127.19           O
ATOM   2041  N   PRO   275     145.844 157.084 136.643  1.00 77.25           N
ATOM   2042  CA  PRO   275     144.705 156.674 135.858  1.00 77.25           C
ATOM   2043  CD  PRO   275     146.655 155.944 137.050  1.00 77.25           C
ATOM   2044  CB  PRO   275     145.036 155.263 135.378  1.00 77.25           C
ATOM   2045  CG  PRO   275     145.915 154.708 136.512  1.00 77.25           C
ATOM   2046  C   PRO   275     143.426 156.691 136.643  1.00 77.25           C
ATOM   2047  O   PRO   275     142.378 156.977 136.063  1.00 77.25           O
ATOM   2048  N   ALA   276     143.469 156.351 137.946  1.00 40.06           N
ATOM   2049  CA  ALA   276     142.295 156.336 138.775  1.00 40.06           C
ATOM   2050  CB  ALA   276     142.572 155.837 140.203  1.00 40.06           C
ATOM   2051  C   ALA   276     141.762 157.732 138.882  1.00 40.06           C
ATOM   2052  O   ALA   276     140.553 157.948 138.937  1.00 40.06           O
ATOM   2053  N   TYR   277     142.668 158.721 138.965  1.00 53.93           N
ATOM   2054  CA  TYR   277     142.280 160.098 139.082  1.00 53.93           C
ATOM   2055  CB  TYR   277     143.483 161.023 139.336  1.00 53.93           C
ATOM   2056  CG  TYR   277     142.982 162.405 139.590  1.00 53.93           C
ATOM   2057  CD1 TYR   277     142.433 162.732 140.809  1.00 53.93           C
ATOM   2058  CD2 TYR   277     143.076 163.378 138.621  1.00 53.93           C
ATOM   2059  CE1 TYR   277     141.975 164.006 141.056  1.00 53.93           C
ATOM   2060  CE2 TYR   277     142.621 164.653 138.863  1.00 53.93           C
ATOM   2061  CZ  TYR   277     142.069 164.968 140.080  1.00 53.93           C
ATOM   2062  OH  TYR   277     141.603 166.277 140.329  1.00 53.93           O
ATOM   2063  C   TYR   277     141.615 160.524 137.809  1.00 53.93           C
ATOM   2064  O   TYR   277     140.641 161.273 137.826  1.00 53.93           O
ATOM   2065  N   LYS   278     142.150 160.073 136.657  1.00 84.37           N
ATOM   2066  CA  LYS   278     141.612 160.461 135.384  1.00 84.37           C
ATOM   2067  CB  LYS   278     142.449 159.923 134.210  1.00 84.37           C
ATOM   2068  CG  LYS   278     143.839 160.557 134.110  1.00 84.37           C
ATOM   2069  CD  LYS   278     144.811 159.775 133.222  1.00 84.37           C
ATOM   2070  CE  LYS   278     144.343 159.618 131.773  1.00 84.37           C
ATOM   2071  NZ  LYS   278     144.729 160.805 130.977  1.00 84.37           N
ATOM   2072  C   LYS   278     140.216 159.937 135.232  1.00 84.37           C
ATOM   2073  O   LYS   278     139.327 160.663 134.789  1.00 84.37           O
ATOM   2074  N   ALA   279     139.981 158.659 135.588  1.00 33.65           N
ATOM   2075  CA  ALA   279     138.675 158.089 135.407  1.00 33.65           C
ATOM   2076  CB  ALA   279     138.620 156.595 135.773  1.00 33.65           C
ATOM   2077  C   ALA   279     137.682 158.800 136.272  1.00 33.65           C
ATOM   2078  O   ALA   279     136.610 159.176 135.799  1.00 33.65           O
ATOM   2079  N   SER   280     138.011 159.015 137.564  1.00 39.40           N
ATOM   2080  CA  SER   280     137.084 159.688 138.431  1.00 39.40           C
ATOM   2081  CB  SER   280     136.148 158.731 139.188  1.00 39.40           C
ATOM   2082  OG  SER   280     135.267 159.465 140.024  1.00 39.40           O
ATOM   2083  C   SER   280     137.863 160.450 139.463  1.00 39.40           C
ATOM   2084  O   SER   280     138.898 159.997 139.947  1.00 39.40           O
ATOM   2085  N   ARG   281     137.359 161.646 139.815  1.00 78.28           N
ATOM   2086  CA  ARG   281     137.965 162.544 140.759  1.00 78.28           C
ATOM   2087  CB  ARG   281     137.267 163.914 140.785  1.00 78.28           C
ATOM   2088  CG  ARG   281     137.194 164.594 139.414  1.00 78.28           C
ATOM   2089  CD  ARG   281     138.544 165.072 138.873  1.00 78.28           C
ATOM   2090  NE  ARG   281     138.289 165.703 137.545  1.00 78.28           N
ATOM   2091  CZ  ARG   281     138.305 164.949 136.408  1.00 78.28           C
ATOM   2092  NH1 ARG   281     138.567 163.611 136.477  1.00 78.28           N
ATOM   2093  NH2 ARG   281     138.059 165.530 135.197  1.00 78.28           N
ATOM   2094  C   ARG   281     137.873 161.985 142.149  1.00 78.28           C
ATOM   2095  O   ARG   281     138.755 162.207 142.978  1.00 78.28           O
ATOM   2096  N   LEU   282     136.782 161.254 142.439  1.00 57.46           N
ATOM   2097  CA  LEU   282     136.480 160.738 143.744  1.00 57.46           C
ATOM   2098  CB  LEU   282     135.108 160.051 143.827  1.00 57.46           C
ATOM   2099  CG  LEU   282     133.936 161.039 143.687  1.00 57.46           C
ATOM   2100  CD1 LEU   282     132.581 160.329 143.838  1.00 57.46           C
ATOM   2101  CD2 LEU   282     134.099 162.227 144.648  1.00 57.46           C
ATOM   2102  C   LEU   282     137.513 159.752 144.189  1.00 57.46           C
ATOM   2103  O   LEU   282     137.717 159.573 145.389  1.00 57.46           O
ATOM   2104  N   SER   283     138.187 159.081 143.241  1.00 52.28           N
ATOM   2105  CA  SER   283     139.116 158.029 143.549  1.00 52.28           C
ATOM   2106  CB  SER   283     139.743 157.408 142.288  1.00 52.28           C
ATOM   2107  OG  SER   283     138.746 156.763 141.510  1.00 52.28           O
ATOM   2108  C   SER   283     140.250 158.515 144.409  1.00 52.28           C
ATOM   2109  O   SER   283     141.023 157.706 144.916  1.00 52.28           O
ATOM   2110  N   CYS   284     140.407 159.842 144.569  1.00 84.84           N
ATOM   2111  CA  CYS   284     141.466 160.419 145.356  1.00 84.84           C
ATOM   2112  CB  CYS   284     141.563 161.945 145.188  1.00 84.84           C
ATOM   2113  SG  CYS   284     140.065 162.803 145.757  1.00 84.84           S
ATOM   2114  C   CYS   284     141.285 160.127 146.820  1.00 84.84           C
ATOM   2115  O   CYS   284     142.258 160.015 147.564  1.00 84.84           O
ATOM   2116  N   ILE   285     140.029 160.001 147.284  1.00 87.75           N
ATOM   2117  CA  ILE   285     139.769 159.840 148.689  1.00 87.75           C
ATOM   2118  CB  ILE   285     138.300 159.768 148.995  1.00 87.75           C
ATOM   2119  CG1 ILE   285     137.675 158.532 148.332  1.00 87.75           C
ATOM   2120  CG2 ILE   285     137.655 161.098 148.571  1.00 87.75           C
ATOM   2121  CD1 ILE   285     136.244 158.259 148.792  1.00 87.75           C
ATOM   2122  C   ILE   285     140.419 158.592 149.214  1.00 87.75           C
ATOM   2123  O   ILE   285     141.004 158.608 150.295  1.00 87.75           O
ATOM   2124  N   PHE   286     140.348 157.473 148.469  1.00 48.31           N
ATOM   2125  CA  PHE   286     140.895 156.228 148.942  1.00 48.31           C
ATOM   2126  CB  PHE   286     140.676 155.086 147.928  1.00 48.31           C
ATOM   2127  CG  PHE   286     141.400 153.857 148.374  1.00 48.31           C
ATOM   2128  CD1 PHE   286     140.915 153.077 149.399  1.00 48.31           C
ATOM   2129  CD2 PHE   286     142.561 153.471 147.742  1.00 48.31           C
ATOM   2130  CE1 PHE   286     141.587 151.942 149.795  1.00 48.31           C
ATOM   2131  CE2 PHE   286     143.236 152.337 148.133  1.00 48.31           C
ATOM   2132  CZ  PHE   286     142.749 151.571 149.164  1.00 48.31           C
ATOM   2133  C   PHE   286     142.369 156.369 149.177  1.00 48.31           C
ATOM   2134  O   PHE   286     142.876 155.967 150.223  1.00 48.31           O
ATOM   2135  N   PHE   287     143.096 156.954 148.207  1.00 59.09           N
ATOM   2136  CA  PHE   287     144.521 157.099 148.300  1.00 59.09           C
ATOM   2137  CB  PHE   287     145.160 157.608 146.991  1.00 59.09           C
ATOM   2138  CG  PHE   287     145.012 156.517 145.984  1.00 59.09           C
ATOM   2139  CD1 PHE   287     145.890 155.455 145.967  1.00 59.09           C
ATOM   2140  CD2 PHE   287     143.999 156.553 145.054  1.00 59.09           C
ATOM   2141  CE1 PHE   287     145.755 154.445 145.042  1.00 59.09           C
ATOM   2142  CE2 PHE   287     143.857 155.545 144.126  1.00 59.09           C
ATOM   2143  CZ  PHE   287     144.736 154.489 144.118  1.00 59.09           C
ATOM   2144  C   PHE   287     144.886 158.037 149.404  1.00 59.09           C
ATOM   2145  O   PHE   287     145.872 157.815 150.103  1.00 59.09           O
ATOM   2146  N   ILE   288     144.116 159.126 149.579  1.00124.75           N
ATOM   2147  CA  ILE   288     144.442 160.075 150.602  1.00124.75           C
ATOM   2148  CB  ILE   288     143.603 161.331 150.545  1.00124.75           C
ATOM   2149  CG1 ILE   288     142.105 161.073 150.786  1.00124.75           C
ATOM   2150  CG2 ILE   288     143.897 161.999 149.191  1.00124.75           C
ATOM   2151  CD1 ILE   288     141.715 160.939 152.258  1.00124.75           C
ATOM   2152  C   ILE   288     144.325 159.417 151.945  1.00124.75           C
ATOM   2153  O   ILE   288     145.175 159.613 152.810  1.00124.75           O
ATOM   2154  N   LEU   289     143.278 158.598 152.155  1.00119.52           N
ATOM   2155  CA  LEU   289     143.089 157.974 153.432  1.00119.52           C
ATOM   2156  CB  LEU   289     141.773 157.184 153.520  1.00119.52           C
ATOM   2157  CG  LEU   289     141.550 156.508 154.886  1.00119.52           C
ATOM   2158  CD1 LEU   289     141.440 157.548 156.014  1.00119.52           C
ATOM   2159  CD2 LEU   289     140.347 155.556 154.842  1.00119.52           C
ATOM   2160  C   LEU   289     144.216 157.019 153.685  1.00119.52           C
ATOM   2161  O   LEU   289     144.742 156.942 154.793  1.00119.52           O
ATOM   2162  N   PHE   290     144.620 156.270 152.644  1.00 54.83           N
ATOM   2163  CA  PHE   290     145.641 155.270 152.762  1.00 54.83           C
ATOM   2164  CB  PHE   290     145.842 154.546 151.415  1.00 54.83           C
ATOM   2165  CG  PHE   290     146.962 153.570 151.511  1.00 54.83           C
ATOM   2166  CD1 PHE   290     146.800 152.374 152.170  1.00 54.83           C
ATOM   2167  CD2 PHE   290     148.168 153.847 150.911  1.00 54.83           C
ATOM   2168  CE1 PHE   290     147.839 151.474 152.246  1.00 54.83           C
ATOM   2169  CE2 PHE   290     149.208 152.951 150.983  1.00 54.83           C
ATOM   2170  CZ  PHE   290     149.045 151.764 151.652  1.00 54.83           C
ATOM   2171  C   PHE   290     146.937 155.899 153.171  1.00 54.83           C
ATOM   2172  O   PHE   290     147.580 155.454 154.120  1.00 54.83           O
ATOM   2173  N   VAL   291     147.349 156.970 152.468  1.00 32.00           N
ATOM   2174  CA  VAL   291     148.606 157.602 152.744  1.00 32.00           C
ATOM   2175  CB  VAL   291     148.917 158.712 151.780  1.00 32.00           C
ATOM   2176  CG1 VAL   291     150.229 159.393 152.208  1.00 32.00           C
ATOM   2177  CG2 VAL   291     148.950 158.126 150.358  1.00 32.00           C
ATOM   2178  C   VAL   291     148.573 158.195 154.117  1.00 32.00           C
ATOM   2179  O   VAL   291     149.523 158.053 154.884  1.00 32.00           O
ATOM   2180  N   LEU   292     147.460 158.862 154.470  1.00 50.49           N
ATOM   2181  CA  LEU   292     147.387 159.538 155.732  1.00 50.49           C
ATOM   2182  CB  LEU   292     146.017 160.197 155.951  1.00 50.49           C
ATOM   2183  CG  LEU   292     145.865 160.862 157.331  1.00 50.49           C
ATOM   2184  CD1 LEU   292     146.733 162.124 157.453  1.00 50.49           C
ATOM   2185  CD2 LEU   292     144.384 161.093 157.672  1.00 50.49           C
ATOM   2186  C   LEU   292     147.548 158.557 156.847  1.00 50.49           C
ATOM   2187  O   LEU   292     148.398 158.730 157.719  1.00 50.49           O
ATOM   2188  N   VAL   293     146.747 157.478 156.830  1.00 94.04           N
ATOM   2189  CA  VAL   293     146.787 156.540 157.911  1.00 94.04           C
ATOM   2190  CB  VAL   293     145.728 155.479 157.804  1.00 94.04           C
ATOM   2191  CG1 VAL   293     144.353 156.157 157.925  1.00 94.04           C
ATOM   2192  CG2 VAL   293     145.915 154.702 156.488  1.00 94.04           C
ATOM   2193  C   VAL   293     148.122 155.871 157.962  1.00 94.04           C
ATOM   2194  O   VAL   293     148.739 155.782 159.022  1.00 94.04           O
ATOM   2195  N   GLY   294     148.631 155.407 156.805  1.00 40.29           N
ATOM   2196  CA  GLY   294     149.838 154.643 156.863  1.00 40.29           C
ATOM   2197  C   GLY   294     150.957 155.459 157.423  1.00 40.29           C
ATOM   2198  O   GLY   294     151.572 155.072 158.416  1.00 40.29           O
ATOM   2199  N   VAL   295     151.242 156.628 156.824  1.00118.51           N
ATOM   2200  CA  VAL   295     152.366 157.379 157.299  1.00118.51           C
ATOM   2201  CB  VAL   295     152.730 158.527 156.394  1.00118.51           C
ATOM   2202  CG1 VAL   295     153.261 157.949 155.074  1.00118.51           C
ATOM   2203  CG2 VAL   295     151.502 159.433 156.200  1.00118.51           C
ATOM   2204  C   VAL   295     152.124 157.918 158.673  1.00118.51           C
ATOM   2205  O   VAL   295     152.878 157.637 159.603  1.00118.51           O
ATOM   2206  N   TYR   296     151.010 158.640 158.863  1.00129.17           N
ATOM   2207  CA  TYR   296     150.821 159.354 160.089  1.00129.17           C
ATOM   2208  CB  TYR   296     149.547 160.216 160.079  1.00129.17           C
ATOM   2209  CG  TYR   296     149.792 161.359 159.156  1.00129.17           C
ATOM   2210  CD1 TYR   296     149.530 161.248 157.809  1.00129.17           C
ATOM   2211  CD2 TYR   296     150.302 162.542 159.639  1.00129.17           C
ATOM   2212  CE1 TYR   296     149.761 162.307 156.961  1.00129.17           C
ATOM   2213  CE2 TYR   296     150.535 163.605 158.796  1.00129.17           C
ATOM   2214  CZ  TYR   296     150.263 163.488 157.454  1.00129.17           C
ATOM   2215  OH  TYR   296     150.501 164.577 156.589  1.00129.17           O
ATOM   2216  C   TYR   296     150.748 158.439 161.260  1.00129.17           C
ATOM   2217  O   TYR   296     151.326 158.753 162.296  1.00129.17           O
ATOM   2218  N   PHE   297     149.951 157.356 161.185  1.00 72.78           N
ATOM   2219  CA  PHE   297     149.869 156.457 162.304  1.00 72.78           C
ATOM   2220  CB  PHE   297     148.562 155.649 162.294  1.00 72.78           C
ATOM   2221  CG  PHE   297     147.465 156.616 162.576  1.00 72.78           C
ATOM   2222  CD1 PHE   297     147.035 157.483 161.598  1.00 72.78           C
ATOM   2223  CD2 PHE   297     146.863 156.650 163.811  1.00 72.78           C
ATOM   2224  CE1 PHE   297     146.023 158.378 161.855  1.00 72.78           C
ATOM   2225  CE2 PHE   297     145.851 157.541 164.074  1.00 72.78           C
ATOM   2226  CZ  PHE   297     145.431 158.408 163.095  1.00 72.78           C
ATOM   2227  C   PHE   297     150.999 155.468 162.404  1.00 72.78           C
ATOM   2228  O   PHE   297     151.697 155.399 163.415  1.00 72.78           O
ATOM   2229  N   VAL   298     151.217 154.690 161.322  1.00 56.44           N
ATOM   2230  CA  VAL   298     152.087 153.544 161.366  1.00 56.44           C
ATOM   2231  CB  VAL   298     152.007 152.703 160.127  1.00 56.44           C
ATOM   2232  CG1 VAL   298     153.028 151.558 160.257  1.00 56.44           C
ATOM   2233  CG2 VAL   298     150.554 152.235 159.935  1.00 56.44           C
ATOM   2234  C   VAL   298     153.529 153.883 161.541  1.00 56.44           C
ATOM   2235  O   VAL   298     154.201 153.309 162.396  1.00 56.44           O
ATOM   2236  N   THR   299     154.049 154.823 160.732  1.00116.17           N
ATOM   2237  CA  THR   299     155.460 155.072 160.777  1.00116.17           C
ATOM   2238  CB  THR   299     155.947 156.027 159.724  1.00116.17           C
ATOM   2239  OG1 THR   299     155.409 157.322 159.935  1.00116.17           O
ATOM   2240  CG2 THR   299     155.520 155.497 158.346  1.00116.17           C
ATOM   2241  C   THR   299     155.830 155.620 162.116  1.00116.17           C
ATOM   2242  O   THR   299     156.852 155.250 162.690  1.00116.17           O
ATOM   2243  N   ASN   300     155.004 156.527 162.659  1.00 36.40           N
ATOM   2244  CA  ASN   300     155.322 157.117 163.925  1.00 36.40           C
ATOM   2245  CB  ASN   300     154.358 158.248 164.323  1.00 36.40           C
ATOM   2246  CG  ASN   300     154.642 159.436 163.411  1.00 36.40           C
ATOM   2247  OD1 ASN   300     155.619 159.440 162.665  1.00 36.40           O
ATOM   2248  ND2 ASN   300     153.774 160.480 163.481  1.00 36.40           N
ATOM   2249  C   ASN   300     155.283 156.069 164.993  1.00 36.40           C
ATOM   2250  O   ASN   300     156.100 156.083 165.911  1.00 36.40           O
ATOM   2251  N   LEU   301     154.329 155.124 164.900  1.00 85.67           N
ATOM   2252  CA  LEU   301     154.173 154.122 165.915  1.00 85.67           C
ATOM   2253  CB  LEU   301     152.958 153.213 165.628  1.00 85.67           C
ATOM   2254  CG  LEU   301     152.517 152.262 166.766  1.00 85.67           C
ATOM   2255  CD1 LEU   301     151.303 151.432 166.320  1.00 85.67           C
ATOM   2256  CD2 LEU   301     153.647 151.365 167.299  1.00 85.67           C
ATOM   2257  C   LEU   301     155.411 153.279 165.947  1.00 85.67           C
ATOM   2258  O   LEU   301     155.910 152.948 167.022  1.00 85.67           O
ATOM   2259  N   ILE   302     155.946 152.904 164.771  1.00117.15           N
ATOM   2260  CA  ILE   302     157.109 152.068 164.757  1.00117.15           C
ATOM   2261  CB  ILE   302     157.519 151.585 163.391  1.00117.15           C
ATOM   2262  CG1 ILE   302     157.913 152.736 162.466  1.00117.15           C
ATOM   2263  CG2 ILE   302     156.379 150.719 162.839  1.00117.15           C
ATOM   2264  CD1 ILE   302     158.532 152.259 161.154  1.00117.15           C
ATOM   2265  C   ILE   302     158.251 152.812 165.375  1.00117.15           C
ATOM   2266  O   ILE   302     159.061 152.237 166.100  1.00117.15           O
ATOM   2267  N   LEU   303     158.358 154.122 165.101  1.00101.21           N
ATOM   2268  CA  LEU   303     159.452 154.875 165.639  1.00101.21           C
ATOM   2269  CB  LEU   303     159.457 156.341 165.159  1.00101.21           C
ATOM   2270  CG  LEU   303     160.709 157.178 165.526  1.00101.21           C
ATOM   2271  CD1 LEU   303     160.614 158.568 164.887  1.00101.21           C
ATOM   2272  CD2 LEU   303     160.967 157.288 167.039  1.00101.21           C
ATOM   2273  C   LEU   303     159.354 154.845 167.134  1.00101.21           C
ATOM   2274  O   LEU   303     160.366 154.714 167.821  1.00101.21           O
ATOM   2275  N   ALA   304     158.133 154.971 167.683  1.00 28.69           N
ATOM   2276  CA  ALA   304     157.966 155.017 169.108  1.00 28.69           C
ATOM   2277  CB  ALA   304     156.505 155.245 169.530  1.00 28.69           C
ATOM   2278  C   ALA   304     158.417 153.725 169.719  1.00 28.69           C
ATOM   2279  O   ALA   304     159.077 153.722 170.757  1.00 28.69           O
ATOM   2280  N   VAL   305     158.076 152.585 169.088  1.00 29.29           N
ATOM   2281  CA  VAL   305     158.416 151.303 169.637  1.00 29.29           C
ATOM   2282  CB  VAL   305     157.920 150.167 168.787  1.00 29.29           C
ATOM   2283  CG1 VAL   305     158.423 148.840 169.380  1.00 29.29           C
ATOM   2284  CG2 VAL   305     156.388 150.267 168.691  1.00 29.29           C
ATOM   2285  C   VAL   305     159.907 151.179 169.728  1.00 29.29           C
ATOM   2286  O   VAL   305     160.445 150.760 170.752  1.00 29.29           O
ATOM   2287  N   VAL   306     160.618 151.564 168.654  1.00 38.07           N
ATOM   2288  CA  VAL   306     162.050 151.437 168.623  1.00 38.07           C
ATOM   2289  CB  VAL   306     162.656 151.849 167.314  1.00 38.07           C
ATOM   2290  CG1 VAL   306     164.189 151.765 167.442  1.00 38.07           C
ATOM   2291  CG2 VAL   306     162.077 150.960 166.199  1.00 38.07           C
ATOM   2292  C   VAL   306     162.650 152.306 169.687  1.00 38.07           C
ATOM   2293  O   VAL   306     163.629 151.938 170.332  1.00 38.07           O
ATOM   2294  N   TYR   307     162.065 153.495 169.894  1.00 82.17           N
ATOM   2295  CA  TYR   307     162.575 154.452 170.835  1.00 82.17           C
ATOM   2296  CB  TYR   307     161.651 155.688 170.850  1.00 82.17           C
ATOM   2297  CG  TYR   307     162.157 156.796 171.710  1.00 82.17           C
ATOM   2298  CD1 TYR   307     162.181 156.686 173.079  1.00 82.17           C
ATOM   2299  CD2 TYR   307     162.560 157.977 171.127  1.00 82.17           C
ATOM   2300  CE1 TYR   307     162.629 157.732 173.853  1.00 82.17           C
ATOM   2301  CE2 TYR   307     163.008 159.026 171.894  1.00 82.17           C
ATOM   2302  CZ  TYR   307     163.044 158.899 173.261  1.00 82.17           C
ATOM   2303  OH  TYR   307     163.499 159.964 174.065  1.00 82.17           O
ATOM   2304  C   TYR   307     162.556 153.833 172.205  1.00 82.17           C
ATOM   2305  O   TYR   307     163.546 153.882 172.936  1.00 82.17           O
ATOM   2306  N   GLU   308     161.427 153.201 172.579  1.00104.23           N
ATOM   2307  CA  GLU   308     161.278 152.643 173.896  1.00104.23           C
ATOM   2308  CB  GLU   308     159.858 152.087 174.125  1.00104.23           C
ATOM   2309  CG  GLU   308     159.653 151.418 175.486  1.00104.23           C
ATOM   2310  CD  GLU   308     160.079 149.961 175.356  1.00104.23           C
ATOM   2311  OE1 GLU   308     160.258 149.501 174.197  1.00104.23           O
ATOM   2312  OE2 GLU   308     160.229 149.287 176.410  1.00104.23           O
ATOM   2313  C   GLU   308     162.252 151.526 174.128  1.00104.23           C
ATOM   2314  O   GLU   308     162.909 151.481 175.168  1.00104.23           O
ATOM   2315  N   SER   309     162.395 150.603 173.160  1.00 74.90           N
ATOM   2316  CA  SER   309     163.240 149.456 173.368  1.00 74.90           C
ATOM   2317  CB  SER   309     163.208 148.451 172.201  1.00 74.90           C
ATOM   2318  OG  SER   309     163.833 149.006 171.053  1.00 74.90           O
ATOM   2319  C   SER   309     164.657 149.906 173.522  1.00 74.90           C
ATOM   2320  O   SER   309     165.423 149.346 174.304  1.00 74.90           O
ATOM   2321  N   PHE   310     165.031 150.951 172.769  1.00 74.18           N
ATOM   2322  CA  PHE   310     166.356 151.498 172.758  1.00 74.18           C
ATOM   2323  CB  PHE   310     166.398 152.686 171.780  1.00 74.18           C
ATOM   2324  CG  PHE   310     167.714 153.371 171.798  1.00 74.18           C
ATOM   2325  CD1 PHE   310     168.783 152.857 171.105  1.00 74.18           C
ATOM   2326  CD2 PHE   310     167.864 154.550 172.489  1.00 74.18           C
ATOM   2327  CE1 PHE   310     169.994 153.505 171.116  1.00 74.18           C
ATOM   2328  CE2 PHE   310     169.073 155.202 172.503  1.00 74.18           C
ATOM   2329  CZ  PHE   310     170.142 154.678 171.817  1.00 74.18           C
ATOM   2330  C   PHE   310     166.690 151.994 174.131  1.00 74.18           C
ATOM   2331  O   PHE   310     167.771 151.728 174.657  1.00 74.18           O
ATOM   2332  N   LYS   311     165.747 152.714 174.763  1.00 64.65           N
ATOM   2333  CA  LYS   311     166.007 153.285 176.052  1.00 64.65           C
ATOM   2334  CB  LYS   311     164.799 154.044 176.629  1.00 64.65           C
ATOM   2335  CG  LYS   311     164.421 155.305 175.851  1.00 64.65           C
ATOM   2336  CD  LYS   311     163.039 155.847 176.220  1.00 64.65           C
ATOM   2337  CE  LYS   311     162.962 156.441 177.628  1.00 64.65           C
ATOM   2338  NZ  LYS   311     161.589 156.929 177.895  1.00 64.65           N
ATOM   2339  C   LYS   311     166.311 152.192 177.027  1.00 64.65           C
ATOM   2340  O   LYS   311     167.251 152.296 177.815  1.00 64.65           O
ATOM   2341  N   SER   312     165.523 151.103 176.990  1.00 70.16           N
ATOM   2342  CA  SER   312     165.686 150.048 177.951  1.00 70.16           C
ATOM   2343  CB  SER   312     164.650 148.922 177.780  1.00 70.16           C
ATOM   2344  OG  SER   312     163.343 149.415 178.039  1.00 70.16           O
ATOM   2345  C   SER   312     167.041 149.427 177.819  1.00 70.16           C
ATOM   2346  O   SER   312     167.730 149.209 178.815  1.00 70.16           O
ATOM   2347  N   GLU   313     167.470 149.145 176.577  1.00 74.96           N
ATOM   2348  CA  GLU   313     168.719 148.473 176.351  1.00 74.96           C
ATOM   2349  CB  GLU   313     168.967 148.189 174.860  1.00 74.96           C
ATOM   2350  CG  GLU   313     167.982 147.180 174.272  1.00 74.96           C
ATOM   2351  CD  GLU   313     168.198 145.868 175.012  1.00 74.96           C
ATOM   2352  OE1 GLU   313     169.368 145.402 175.063  1.00 74.96           O
ATOM   2353  OE2 GLU   313     167.198 145.318 175.545  1.00 74.96           O
ATOM   2354  C   GLU   313     169.849 149.319 176.839  1.00 74.96           C
ATOM   2355  O   GLU   313     170.798 148.809 177.437  1.00 74.96           O
ATOM   2356  N   LEU   314     169.784 150.641 176.594  1.00148.56           N
ATOM   2357  CA  LEU   314     170.864 151.500 176.988  1.00148.56           C
ATOM   2358  CB  LEU   314     170.699 152.970 176.576  1.00148.56           C
ATOM   2359  CG  LEU   314     170.840 153.208 175.071  1.00148.56           C
ATOM   2360  CD1 LEU   314     170.896 154.713 174.767  1.00148.56           C
ATOM   2361  CD2 LEU   314     172.034 152.429 174.498  1.00148.56           C
ATOM   2362  C   LEU   314     171.000 151.502 178.474  1.00148.56           C
ATOM   2363  O   LEU   314     172.113 151.507 178.999  1.00148.56           O
ATOM   2364  N   VAL   315     169.869 151.503 179.199  1.00 24.71           N
ATOM   2365  CA  VAL   315     169.946 151.567 180.629  1.00 24.71           C
ATOM   2366  CB  VAL   315     168.600 151.506 181.288  1.00 24.71           C
ATOM   2367  CG1 VAL   315     168.810 151.495 182.811  1.00 24.71           C
ATOM   2368  CG2 VAL   315     167.741 152.675 180.775  1.00 24.71           C
ATOM   2369  C   VAL   315     170.712 150.375 181.098  1.00 24.71           C
ATOM   2370  O   VAL   315     171.547 150.468 181.995  1.00 24.71           O
ATOM   2371  N   LYS   316     170.444 149.219 180.470  1.00 66.97           N
ATOM   2372  CA  LYS   316     171.054 147.975 180.829  1.00 66.97           C
ATOM   2373  CB  LYS   316     170.600 146.856 179.878  1.00 66.97           C
ATOM   2374  CG  LYS   316     171.187 145.472 180.157  1.00 66.97           C
ATOM   2375  CD  LYS   316     170.518 144.382 179.319  1.00 66.97           C
ATOM   2376  CE  LYS   316     171.238 143.035 179.357  1.00 66.97           C
ATOM   2377  NZ  LYS   316     172.550 143.144 178.678  1.00 66.97           N
ATOM   2378  C   LYS   316     172.540 148.085 180.677  1.00 66.97           C
ATOM   2379  O   LYS   316     173.291 147.673 181.561  1.00 66.97           O
ATOM   2380  N   GLN   317     173.004 148.657 179.551  1.00 79.09           N
ATOM   2381  CA  GLN   317     174.416 148.719 179.304  1.00 79.09           C
ATOM   2382  CB  GLN   317     174.788 149.293 177.925  1.00 79.09           C
ATOM   2383  CG  GLN   317     174.458 150.776 177.746  1.00 79.09           C
ATOM   2384  CD  GLN   317     174.983 151.221 176.385  1.00 79.09           C
ATOM   2385  OE1 GLN   317     175.399 150.403 175.565  1.00 79.09           O
ATOM   2386  NE2 GLN   317     174.967 152.557 176.142  1.00 79.09           N
ATOM   2387  C   GLN   317     175.067 149.590 180.330  1.00 79.09           C
ATOM   2388  O   GLN   317     176.148 149.276 180.822  1.00 79.09           O
ATOM   2389  N   VAL   318     174.420 150.714 180.691  1.00 30.39           N
ATOM   2390  CA  VAL   318     175.036 151.622 181.615  1.00 30.39           C
ATOM   2391  CB  VAL   318     174.206 152.839 181.903  1.00 30.39           C
ATOM   2392  CG1 VAL   318     174.914 153.660 182.997  1.00 30.39           C
ATOM   2393  CG2 VAL   318     173.979 153.608 180.589  1.00 30.39           C
ATOM   2394  C   VAL   318     175.256 150.931 182.922  1.00 30.39           C
ATOM   2395  O   VAL   318     176.324 151.047 183.522  1.00 30.39           O
ATOM   2396  N   PHE   319     174.253 150.166 183.386  1.00 78.72           N
ATOM   2397  CA  PHE   319     174.344 149.542 184.674  1.00 78.72           C
ATOM   2398  CB  PHE   319     173.082 148.755 185.061  1.00 78.72           C
ATOM   2399  CG  PHE   319     173.333 148.152 186.400  1.00 78.72           C
ATOM   2400  CD1 PHE   319     173.235 148.908 187.547  1.00 78.72           C
ATOM   2401  CD2 PHE   319     173.660 146.820 186.509  1.00 78.72           C
ATOM   2402  CE1 PHE   319     173.467 148.342 188.779  1.00 78.72           C
ATOM   2403  CE2 PHE   319     173.892 146.250 187.738  1.00 78.72           C
ATOM   2404  CZ  PHE   319     173.797 147.011 188.877  1.00 78.72           C
ATOM   2405  C   PHE   319     175.498 148.595 184.705  1.00 78.72           C
ATOM   2406  O   PHE   319     176.241 148.550 185.684  1.00 78.72           O
ATOM   2407  N   GLU   320     175.691 147.813 183.630  1.00 76.19           N
ATOM   2408  CA  GLU   320     176.740 146.835 183.653  1.00 76.19           C
ATOM   2409  CB  GLU   320     176.798 145.964 182.384  1.00 76.19           C
ATOM   2410  CG  GLU   320     177.122 146.730 181.102  1.00 76.19           C
ATOM   2411  CD  GLU   320     177.020 145.752 179.939  1.00 76.19           C
ATOM   2412  OE1 GLU   320     176.005 145.006 179.885  1.00 76.19           O
ATOM   2413  OE2 GLU   320     177.952 145.735 179.093  1.00 76.19           O
ATOM   2414  C   GLU   320     178.059 147.530 183.804  1.00 76.19           C
ATOM   2415  O   GLU   320     178.925 147.073 184.547  1.00 76.19           O
ATOM   2416  N   MET   321     178.238 148.672 183.116  1.00102.24           N
ATOM   2417  CA  MET   321     179.492 149.370 183.143  1.00102.24           C
ATOM   2418  CB  MET   321     179.459 150.635 182.267  1.00102.24           C
ATOM   2419  CG  MET   321     180.821 151.296 182.064  1.00102.24           C
ATOM   2420  SD  MET   321     181.911 150.398 180.923  1.00102.24           S
ATOM   2421  CE  MET   321     180.873 150.723 179.466  1.00102.24           C
ATOM   2422  C   MET   321     179.776 149.819 184.542  1.00102.24           C
ATOM   2423  O   MET   321     180.901 149.717 185.032  1.00102.24           O
ATOM   2424  N   ASP   322     178.735 150.318 185.223  1.00 90.95           N
ATOM   2425  CA  ASP   322     178.848 150.897 186.527  1.00 90.95           C
ATOM   2426  CB  ASP   322     177.468 151.381 186.983  1.00 90.95           C
ATOM   2427  CG  ASP   322     177.626 152.577 187.892  1.00 90.95           C
ATOM   2428  OD1 ASP   322     178.519 152.571 188.782  1.00 90.95           O
ATOM   2429  OD2 ASP   322     176.833 153.532 187.687  1.00 90.95           O
ATOM   2430  C   ASP   322     179.313 149.845 187.485  1.00 90.95           C
ATOM   2431  O   ASP   322     180.191 150.084 188.314  1.00 90.95           O
ATOM   2432  N   ARG   323     178.735 148.633 187.385  1.00156.40           N
ATOM   2433  CA  ARG   323     179.087 147.591 188.301  1.00156.40           C
ATOM   2434  CB  ARG   323     178.189 146.344 188.208  1.00156.40           C
ATOM   2435  CG  ARG   323     178.139 145.663 186.843  1.00156.40           C
ATOM   2436  CD  ARG   323     177.088 144.550 186.768  1.00156.40           C
ATOM   2437  NE  ARG   323     177.560 143.401 187.595  1.00156.40           N
ATOM   2438  CZ  ARG   323     177.297 143.341 188.936  1.00156.40           C
ATOM   2439  NH1 ARG   323     176.631 144.355 189.557  1.00156.40           N
ATOM   2440  NH2 ARG   323     177.700 142.250 189.653  1.00156.40           N
ATOM   2441  C   ARG   323     180.519 147.212 188.100  1.00156.40           C
ATOM   2442  O   ARG   323     181.224 146.899 189.060  1.00156.40           O
ATOM   2443  N   MET   324     180.999 147.236 186.845  1.00 49.71           N
ATOM   2444  CA  MET   324     182.362 146.860 186.599  1.00 49.71           C
ATOM   2445  CB  MET   324     182.744 146.904 185.111  1.00 49.71           C
ATOM   2446  CG  MET   324     184.199 146.504 184.870  1.00 49.71           C
ATOM   2447  SD  MET   324     184.566 144.755 185.206  1.00 49.71           S
ATOM   2448  CE  MET   324     186.367 144.970 185.129  1.00 49.71           C
ATOM   2449  C   MET   324     183.277 147.802 187.318  1.00 49.71           C
ATOM   2450  O   MET   324     184.264 147.377 187.917  1.00 49.71           O
ATOM   2451  N   ARG   325     182.976 149.113 187.292  1.00149.70           N
ATOM   2452  CA  ARG   325     183.881 150.034 187.922  1.00149.70           C
ATOM   2453  CB  ARG   325     183.558 151.524 187.716  1.00149.70           C
ATOM   2454  CG  ARG   325     182.234 151.999 188.311  1.00149.70           C
ATOM   2455  CD  ARG   325     182.092 153.520 188.246  1.00149.70           C
ATOM   2456  NE  ARG   325     182.440 153.929 186.854  1.00149.70           N
ATOM   2457  CZ  ARG   325     181.814 154.988 186.267  1.00149.70           C
ATOM   2458  NH1 ARG   325     180.837 155.667 186.937  1.00149.70           N
ATOM   2459  NH2 ARG   325     182.168 155.367 185.004  1.00149.70           N
ATOM   2460  C   ARG   325     183.910 149.779 189.396  1.00149.70           C
ATOM   2461  O   ARG   325     184.968 149.846 190.020  1.00149.70           O
ATOM   2462  N   ARG   326     182.748 149.471 189.999  1.00 79.45           N
ATOM   2463  CA  ARG   326     182.683 149.267 191.418  1.00 79.45           C
ATOM   2464  CB  ARG   326     181.263 148.947 191.914  1.00 79.45           C
ATOM   2465  CG  ARG   326     180.299 150.134 191.874  1.00 79.45           C
ATOM   2466  CD  ARG   326     178.900 149.759 192.362  1.00 79.45           C
ATOM   2467  NE  ARG   326     179.070 148.996 193.631  1.00 79.45           N
ATOM   2468  CZ  ARG   326     178.204 147.987 193.944  1.00 79.45           C
ATOM   2469  NH1 ARG   326     177.187 147.673 193.091  1.00 79.45           N
ATOM   2470  NH2 ARG   326     178.362 147.285 195.103  1.00 79.45           N
ATOM   2471  C   ARG   326     183.541 148.099 191.791  1.00 79.45           C
ATOM   2472  O   ARG   326     184.228 148.130 192.811  1.00 79.45           O
ATOM   2473  N   ALA   327     183.522 147.028 190.978  1.00 27.59           N
ATOM   2474  CA  ALA   327     184.289 145.858 191.288  1.00 27.59           C
ATOM   2475  CB  ALA   327     184.094 144.723 190.267  1.00 27.59           C
ATOM   2476  C   ALA   327     185.741 146.219 191.295  1.00 27.59           C
ATOM   2477  O   ALA   327     186.503 145.734 192.132  1.00 27.59           O
ATOM   2478  N   MET   328     186.175 147.082 190.358  1.00 40.89           N
ATOM   2479  CA  MET   328     187.561 147.453 190.322  1.00 40.89           C
ATOM   2480  CB  MET   328     187.931 148.372 189.145  1.00 40.89           C
ATOM   2481  CG  MET   328     187.944 147.667 187.786  1.00 40.89           C
ATOM   2482  SD  MET   328     188.503 148.722 186.415  1.00 40.89           S
ATOM   2483  CE  MET   328     190.195 148.914 187.053  1.00 40.89           C
ATOM   2484  C   MET   328     187.923 148.158 191.594  1.00 40.89           C
ATOM   2485  O   MET   328     189.007 147.950 192.137  1.00 40.89           O
ATOM   2486  N   LEU   329     187.023 149.018 192.108  1.00 49.23           N
ATOM   2487  CA  LEU   329     187.299 149.751 193.314  1.00 49.23           C
ATOM   2488  CB  LEU   329     186.196 150.769 193.658  1.00 49.23           C
ATOM   2489  CG  LEU   329     186.112 151.931 192.649  1.00 49.23           C
ATOM   2490  CD1 LEU   329     185.003 152.925 193.026  1.00 49.23           C
ATOM   2491  CD2 LEU   329     187.481 152.613 192.474  1.00 49.23           C
ATOM   2492  C   LEU   329     187.445 148.798 194.467  1.00 49.23           C
ATOM   2493  O   LEU   329     188.305 148.988 195.325  1.00 49.23           O
ATOM   2494  N   GLU   330     186.609 147.747 194.532  1.00 47.58           N
ATOM   2495  CA  GLU   330     186.704 146.826 195.631  1.00 47.58           C
ATOM   2496  CB  GLU   330     185.566 145.785 195.671  1.00 47.58           C
ATOM   2497  CG  GLU   330     184.202 146.400 196.003  1.00 47.58           C
ATOM   2498  CD  GLU   330     183.161 145.288 196.033  1.00 47.58           C
ATOM   2499  OE1 GLU   330     183.566 144.097 196.053  1.00 47.58           O
ATOM   2500  OE2 GLU   330     181.945 145.620 196.043  1.00 47.58           O
ATOM   2501  C   GLU   330     188.024 146.116 195.563  1.00 47.58           C
ATOM   2502  O   GLU   330     188.623 145.804 196.590  1.00 47.58           O
ATOM   2503  N   ARG   331     188.517 145.829 194.342  1.00 63.93           N
ATOM   2504  CA  ARG   331     189.773 145.153 194.189  1.00 63.93           C
ATOM   2505  CB  ARG   331     190.100 144.874 192.708  1.00 63.93           C
ATOM   2506  CG  ARG   331     191.358 144.032 192.476  1.00 63.93           C
ATOM   2507  CD  ARG   331     192.621 144.860 192.235  1.00 63.93           C
ATOM   2508  NE  ARG   331     193.708 143.917 191.844  1.00 63.93           N
ATOM   2509  CZ  ARG   331     194.501 143.342 192.794  1.00 63.93           C
ATOM   2510  NH1 ARG   331     194.296 143.615 194.117  1.00 63.93           N
ATOM   2511  NH2 ARG   331     195.497 142.487 192.420  1.00 63.93           N
ATOM   2512  C   ARG   331     190.855 146.023 194.759  1.00 63.93           C
ATOM   2513  O   ARG   331     191.766 145.541 195.432  1.00 63.93           O
ATOM   2514  N   ALA   332     190.775 147.344 194.511  1.00 31.28           N
ATOM   2515  CA  ALA   332     191.784 148.248 194.989  1.00 31.28           C
ATOM   2516  CB  ALA   332     191.524 149.709 194.584  1.00 31.28           C
ATOM   2517  C   ALA   332     191.814 148.206 196.486  1.00 31.28           C
ATOM   2518  O   ALA   332     192.879 148.156 197.099  1.00 31.28           O
ATOM   2519  N   PHE   333     190.625 148.205 197.109  1.00 69.83           N
ATOM   2520  CA  PHE   333     190.512 148.209 198.538  1.00 69.83           C
ATOM   2521  CB  PHE   333     189.035 148.270 198.968  1.00 69.83           C
ATOM   2522  CG  PHE   333     188.933 148.238 200.451  1.00 69.83           C
ATOM   2523  CD1 PHE   333     189.164 149.370 201.198  1.00 69.83           C
ATOM   2524  CD2 PHE   333     188.583 147.071 201.092  1.00 69.83           C
ATOM   2525  CE1 PHE   333     189.060 149.330 202.568  1.00 69.83           C
ATOM   2526  CE2 PHE   333     188.478 147.027 202.461  1.00 69.83           C
ATOM   2527  CZ  PHE   333     188.717 148.160 203.200  1.00 69.83           C
ATOM   2528  C   PHE   333     191.133 146.965 199.097  1.00 69.83           C
ATOM   2529  O   PHE   333     191.966 147.034 199.999  1.00 69.83           O
ATOM   2530  N   ASN   334     190.790 145.790 198.539  1.00103.53           N
ATOM   2531  CA  ASN   334     191.290 144.568 199.108  1.00103.53           C
ATOM   2532  CB  ASN   334     190.729 143.277 198.474  1.00103.53           C
ATOM   2533  CG  ASN   334     191.190 143.127 197.030  1.00103.53           C
ATOM   2534  OD1 ASN   334     192.383 143.039 196.743  1.00103.53           O
ATOM   2535  ND2 ASN   334     190.206 143.059 196.095  1.00103.53           N
ATOM   2536  C   ASN   334     192.782 144.555 199.007  1.00103.53           C
ATOM   2537  O   ASN   334     193.466 143.984 199.854  1.00103.53           O
ATOM   2538  N   LEU   335     193.330 145.164 197.940  1.00102.16           N
ATOM   2539  CA  LEU   335     194.747 145.193 197.722  1.00102.16           C
ATOM   2540  CB  LEU   335     195.076 145.762 196.324  1.00102.16           C
ATOM   2541  CG  LEU   335     196.563 145.848 195.914  1.00102.16           C
ATOM   2542  CD1 LEU   335     196.672 146.213 194.426  1.00102.16           C
ATOM   2543  CD2 LEU   335     197.379 146.835 196.768  1.00102.16           C
ATOM   2544  C   LEU   335     195.412 146.025 198.781  1.00102.16           C
ATOM   2545  O   LEU   335     196.495 145.691 199.258  1.00102.16           O
ATOM   2546  N   LEU   336     194.770 147.138 199.174  1.00107.03           N
ATOM   2547  CA  LEU   336     195.333 148.073 200.105  1.00107.03           C
ATOM   2548  CB  LEU   336     194.455 149.325 200.301  1.00107.03           C
ATOM   2549  CG  LEU   336     195.042 150.345 201.294  1.00107.03           C
ATOM   2550  CD1 LEU   336     196.369 150.927 200.779  1.00107.03           C
ATOM   2551  CD2 LEU   336     194.014 151.431 201.650  1.00107.03           C
ATOM   2552  C   LEU   336     195.539 147.444 201.457  1.00107.03           C
ATOM   2553  O   LEU   336     196.426 147.868 202.196  1.00107.03           O
ATOM   2554  N   ASP   337     194.695 146.462 201.856  1.00 78.58           N
ATOM   2555  CA  ASP   337     194.868 145.914 203.185  1.00 78.58           C
ATOM   2556  CB  ASP   337     193.672 146.115 204.131  1.00 78.58           C
ATOM   2557  CG  ASP   337     192.547 145.190 203.692  1.00 78.58           C
ATOM   2558  OD1 ASP   337     192.205 145.186 202.479  1.00 78.58           O
ATOM   2559  OD2 ASP   337     192.028 144.453 204.574  1.00 78.58           O
ATOM   2560  C   ASP   337     195.102 144.431 203.143  1.00 78.58           C
ATOM   2561  O   ASP   337     194.492 143.706 202.356  1.00 78.58           O
ATOM   2562  N   THR   338     196.081 143.980 203.957  1.00134.26           N
ATOM   2563  CA  THR   338     196.487 142.619 204.209  1.00134.26           C
ATOM   2564  CB  THR   338     197.894 142.542 204.723  1.00134.26           C
ATOM   2565  OG1 THR   338     198.314 141.189 204.812  1.00134.26           O
ATOM   2566  CG2 THR   338     197.949 143.206 206.110  1.00134.26           C
ATOM   2567  C   THR   338     195.624 141.909 205.228  1.00134.26           C
ATOM   2568  O   THR   338     195.501 140.684 205.190  1.00134.26           O
ATOM   2569  N   TYR   339     195.051 142.663 206.191  1.00156.86           N
ATOM   2570  CA  TYR   339     194.362 142.138 207.348  1.00156.86           C
ATOM   2571  CB  TYR   339     193.868 143.240 208.301  1.00156.86           C
ATOM   2572  CG  TYR   339     195.057 143.960 208.830  1.00156.86           C
ATOM   2573  CD1 TYR   339     195.604 145.002 208.119  1.00156.86           C
ATOM   2574  CD2 TYR   339     195.625 143.596 210.029  1.00156.86           C
ATOM   2575  CE1 TYR   339     196.701 145.677 208.598  1.00156.86           C
ATOM   2576  CE2 TYR   339     196.724 144.267 210.514  1.00156.86           C
ATOM   2577  CZ  TYR   339     197.264 145.308 209.796  1.00156.86           C
ATOM   2578  OH  TYR   339     198.390 146.000 210.289  1.00156.86           O
ATOM   2579  C   TYR   339     193.160 141.318 206.985  1.00156.86           C
ATOM   2580  O   TYR   339     192.918 140.278 207.595  1.00156.86           O
ATOM   2581  N   ASN   340     192.365 141.754 205.995  1.00 96.51           N
ATOM   2582  CA  ASN   340     191.181 141.033 205.615  1.00 96.51           C
ATOM   2583  CB  ASN   340     191.459 139.533 205.391  1.00 96.51           C
ATOM   2584  CG  ASN   340     190.293 138.906 204.638  1.00 96.51           C
ATOM   2585  OD1 ASN   340     189.361 138.370 205.235  1.00 96.51           O
ATOM   2586  ND2 ASN   340     190.347 138.974 203.280  1.00 96.51           N
ATOM   2587  C   ASN   340     190.126 141.189 206.674  1.00 96.51           C
ATOM   2588  O   ASN   340     189.177 140.408 206.737  1.00 96.51           O
ATOM   2589  N   VAL   341     190.281 142.204 207.549  1.00 97.48           N
ATOM   2590  CA  VAL   341     189.291 142.539 208.537  1.00 97.48           C
ATOM   2591  CB  VAL   341     189.790 143.486 209.589  1.00 97.48           C
ATOM   2592  CG1 VAL   341     190.908 142.793 210.385  1.00 97.48           C
ATOM   2593  CG2 VAL   341     190.219 144.798 208.910  1.00 97.48           C
ATOM   2594  C   VAL   341     188.121 143.191 207.861  1.00 97.48           C
ATOM   2595  O   VAL   341     186.972 142.988 208.252  1.00 97.48           O
ATOM   2596  N   GLY   342     188.389 143.992 206.808  1.00 29.64           N
ATOM   2597  CA  GLY   342     187.339 144.722 206.152  1.00 29.64           C
ATOM   2598  C   GLY   342     187.383 146.138 206.639  1.00 29.64           C
ATOM   2599  O   GLY   342     186.490 146.931 206.339  1.00 29.64           O
ATOM   2600  N   TYR   343     188.418 146.489 207.432  1.00 87.86           N
ATOM   2601  CA  TYR   343     188.540 147.839 207.902  1.00 87.86           C
ATOM   2602  CB  TYR   343     188.274 147.985 209.410  1.00 87.86           C
ATOM   2603  CG  TYR   343     186.849 147.627 209.647  1.00 87.86           C
ATOM   2604  CD1 TYR   343     186.472 146.309 209.772  1.00 87.86           C
ATOM   2605  CD2 TYR   343     185.888 148.606 209.746  1.00 87.86           C
ATOM   2606  CE1 TYR   343     185.156 145.973 209.989  1.00 87.86           C
ATOM   2607  CE2 TYR   343     184.570 148.278 209.964  1.00 87.86           C
ATOM   2608  CZ  TYR   343     184.204 146.959 210.085  1.00 87.86           C
ATOM   2609  OH  TYR   343     182.853 146.619 210.307  1.00 87.86           O
ATOM   2610  C   TYR   343     189.944 148.306 207.652  1.00 87.86           C
ATOM   2611  O   TYR   343     190.899 147.544 207.793  1.00 87.86           O
ATOM   2612  N   LEU   344     190.089 149.591 207.264  1.00136.11           N
ATOM   2613  CA  LEU   344     191.360 150.198 206.985  1.00136.11           C
ATOM   2614  CB  LEU   344     191.371 150.880 205.605  1.00136.11           C
ATOM   2615  CG  LEU   344     192.726 151.461 205.170  1.00136.11           C
ATOM   2616  CD1 LEU   344     193.709 150.334 204.827  1.00136.11           C
ATOM   2617  CD2 LEU   344     192.569 152.479 204.029  1.00136.11           C
ATOM   2618  C   LEU   344     191.535 151.287 208.002  1.00136.11           C
ATOM   2619  O   LEU   344     190.695 152.179 208.113  1.00136.11           O
ATOM   2620  N   ASN   345     192.652 151.260 208.753  1.00 82.65           N
ATOM   2621  CA  ASN   345     192.876 152.242 209.775  1.00 82.65           C
ATOM   2622  CB  ASN   345     194.155 152.024 210.603  1.00 82.65           C
ATOM   2623  CG  ASN   345     193.883 150.959 211.644  1.00 82.65           C
ATOM   2624  OD1 ASN   345     192.853 150.986 212.317  1.00 82.65           O
ATOM   2625  ND2 ASN   345     194.826 149.991 211.787  1.00 82.65           N
ATOM   2626  C   ASN   345     193.024 153.581 209.143  1.00 82.65           C
ATOM   2627  O   ASN   345     193.186 153.716 207.933  1.00 82.65           O
ATOM   2628  N   LYS   346     192.941 154.612 209.995  1.00142.81           N
ATOM   2629  CA  LYS   346     193.070 155.985 209.618  1.00142.81           C
ATOM   2630  CB  LYS   346     192.865 156.927 210.820  1.00142.81           C
ATOM   2631  CG  LYS   346     192.979 158.425 210.524  1.00142.81           C
ATOM   2632  CD  LYS   346     194.384 158.919 210.184  1.00142.81           C
ATOM   2633  CE  LYS   346     194.487 160.442 210.092  1.00142.81           C
ATOM   2634  NZ  LYS   346     194.179 161.052 211.406  1.00142.81           N
ATOM   2635  C   LYS   346     194.452 156.181 209.079  1.00142.81           C
ATOM   2636  O   LYS   346     194.673 157.030 208.216  1.00142.81           O
ATOM   2637  N   ASP   347     195.438 155.423 209.594  1.00 79.65           N
ATOM   2638  CA  ASP   347     196.775 155.608 209.105  1.00 79.65           C
ATOM   2639  CB  ASP   347     197.796 154.670 209.773  1.00 79.65           C
ATOM   2640  CG  ASP   347     198.073 155.176 211.179  1.00 79.65           C
ATOM   2641  OD1 ASP   347     197.904 156.405 211.402  1.00 79.65           O
ATOM   2642  OD2 ASP   347     198.457 154.348 212.047  1.00 79.65           O
ATOM   2643  C   ASP   347     196.803 155.293 207.644  1.00 79.65           C
ATOM   2644  O   ASP   347     197.246 156.101 206.830  1.00 79.65           O
ATOM   2645  N   GLN   348     196.289 154.108 207.274  1.00 46.50           N
ATOM   2646  CA  GLN   348     196.314 153.678 205.908  1.00 46.50           C
ATOM   2647  CB  GLN   348     195.843 152.223 205.743  1.00 46.50           C
ATOM   2648  CG  GLN   348     196.765 151.232 206.463  1.00 46.50           C
ATOM   2649  CD  GLN   348     196.231 149.822 206.252  1.00 46.50           C
ATOM   2650  OE1 GLN   348     196.239 149.301 205.138  1.00 46.50           O
ATOM   2651  NE2 GLN   348     195.741 149.190 207.351  1.00 46.50           N
ATOM   2652  C   GLN   348     195.431 154.570 205.095  1.00 46.50           C
ATOM   2653  O   GLN   348     195.737 154.858 203.938  1.00 46.50           O
ATOM   2654  N   ILE   349     194.301 155.027 205.673  1.00 45.23           N
ATOM   2655  CA  ILE   349     193.391 155.825 204.902  1.00 45.23           C
ATOM   2656  CB  ILE   349     192.096 156.137 205.605  1.00 45.23           C
ATOM   2657  CG1 ILE   349     192.312 157.026 206.836  1.00 45.23           C
ATOM   2658  CG2 ILE   349     191.408 154.800 205.929  1.00 45.23           C
ATOM   2659  CD1 ILE   349     191.014 157.592 207.412  1.00 45.23           C
ATOM   2660  C   ILE   349     194.036 157.115 204.507  1.00 45.23           C
ATOM   2661  O   ILE   349     193.999 157.502 203.338  1.00 45.23           O
ATOM   2662  N   ILE   350     194.673 157.810 205.464  1.00 91.72           N
ATOM   2663  CA  ILE   350     195.288 159.068 205.140  1.00 91.72           C
ATOM   2664  CB  ILE   350     195.766 159.843 206.343  1.00 91.72           C
ATOM   2665  CG1 ILE   350     196.829 159.086 207.161  1.00 91.72           C
ATOM   2666  CG2 ILE   350     194.516 160.228 207.148  1.00 91.72           C
ATOM   2667  CD1 ILE   350     198.232 159.111 206.554  1.00 91.72           C
ATOM   2668  C   ILE   350     196.412 158.839 204.182  1.00 91.72           C
ATOM   2669  O   ILE   350     196.638 159.660 203.293  1.00 91.72           O
ATOM   2670  N   ARG   351     197.159 157.729 204.344  1.00129.18           N
ATOM   2671  CA  ARG   351     198.287 157.490 203.486  1.00129.18           C
ATOM   2672  CB  ARG   351     199.096 156.241 203.859  1.00129.18           C
ATOM   2673  CG  ARG   351     200.001 156.448 205.068  1.00129.18           C
ATOM   2674  CD  ARG   351     200.973 155.293 205.307  1.00129.18           C
ATOM   2675  NE  ARG   351     201.863 155.680 206.436  1.00129.18           N
ATOM   2676  CZ  ARG   351     201.473 155.457 207.726  1.00129.18           C
ATOM   2677  NH1 ARG   351     200.258 154.893 207.983  1.00129.18           N
ATOM   2678  NH2 ARG   351     202.299 155.798 208.758  1.00129.18           N
ATOM   2679  C   ARG   351     197.852 157.311 202.066  1.00129.18           C
ATOM   2680  O   ARG   351     198.461 157.869 201.156  1.00129.18           O
ATOM   2681  N   LEU   352     196.789 156.521 201.834  1.00111.76           N
ATOM   2682  CA  LEU   352     196.319 156.247 200.505  1.00111.76           C
ATOM   2683  CB  LEU   352     195.149 155.240 200.534  1.00111.76           C
ATOM   2684  CG  LEU   352     194.592 154.725 199.184  1.00111.76           C
ATOM   2685  CD1 LEU   352     193.447 153.740 199.451  1.00111.76           C
ATOM   2686  CD2 LEU   352     194.134 155.828 198.217  1.00111.76           C
ATOM   2687  C   LEU   352     195.827 157.526 199.904  1.00111.76           C
ATOM   2688  O   LEU   352     196.053 157.794 198.726  1.00111.76           O
ATOM   2689  N   PHE   353     195.115 158.342 200.700  1.00 56.43           N
ATOM   2690  CA  PHE   353     194.608 159.591 200.206  1.00 56.43           C
ATOM   2691  CB  PHE   353     193.713 160.346 201.206  1.00 56.43           C
ATOM   2692  CG  PHE   353     192.348 159.751 201.124  1.00 56.43           C
ATOM   2693  CD1 PHE   353     191.451 160.234 200.198  1.00 56.43           C
ATOM   2694  CD2 PHE   353     191.962 158.724 201.955  1.00 56.43           C
ATOM   2695  CE1 PHE   353     190.185 159.705 200.098  1.00 56.43           C
ATOM   2696  CE2 PHE   353     190.697 158.192 201.857  1.00 56.43           C
ATOM   2697  CZ  PHE   353     189.808 158.683 200.931  1.00 56.43           C
ATOM   2698  C   PHE   353     195.758 160.469 199.846  1.00 56.43           C
ATOM   2699  O   PHE   353     195.709 161.208 198.864  1.00 56.43           O
ATOM   2700  N   GLU   354     196.830 160.414 200.651  1.00 79.15           N
ATOM   2701  CA  GLU   354     197.985 161.223 200.419  1.00 79.15           C
ATOM   2702  CB  GLU   354     199.107 160.898 201.417  1.00 79.15           C
ATOM   2703  CG  GLU   354     200.113 162.027 201.617  1.00 79.15           C
ATOM   2704  CD  GLU   354     199.581 162.850 202.779  1.00 79.15           C
ATOM   2705  OE1 GLU   354     199.055 162.217 203.737  1.00 79.15           O
ATOM   2706  OE2 GLU   354     199.683 164.105 202.732  1.00 79.15           O
ATOM   2707  C   GLU   354     198.518 160.867 199.064  1.00 79.15           C
ATOM   2708  O   GLU   354     198.835 161.743 198.259  1.00 79.15           O
ATOM   2709  N   GLU   355     198.615 159.556 198.775  1.00 81.36           N
ATOM   2710  CA  GLU   355     199.173 159.096 197.538  1.00 81.36           C
ATOM   2711  CB  GLU   355     199.255 157.561 197.472  1.00 81.36           C
ATOM   2712  CG  GLU   355     200.186 156.933 198.513  1.00 81.36           C
ATOM   2713  CD  GLU   355     201.622 157.053 198.022  1.00 81.36           C
ATOM   2714  OE1 GLU   355     201.847 156.887 196.792  1.00 81.36           O
ATOM   2715  OE2 GLU   355     202.515 157.309 198.873  1.00 81.36           O
ATOM   2716  C   GLU   355     198.304 159.522 196.393  1.00 81.36           C
ATOM   2717  O   GLU   355     198.793 160.074 195.408  1.00 81.36           O
ATOM   2718  N   VAL   356     196.978 159.308 196.510  1.00105.81           N
ATOM   2719  CA  VAL   356     196.103 159.572 195.402  1.00105.81           C
ATOM   2720  CB  VAL   356     194.674 159.195 195.678  1.00105.81           C
ATOM   2721  CG1 VAL   356     194.167 159.972 196.902  1.00105.81           C
ATOM   2722  CG2 VAL   356     193.859 159.443 194.396  1.00105.81           C
ATOM   2723  C   VAL   356     196.169 161.016 195.014  1.00105.81           C
ATOM   2724  O   VAL   356     196.403 161.341 193.851  1.00105.81           O
ATOM   2725  N   ASN   357     195.993 161.923 195.988  1.00134.09           N
ATOM   2726  CA  ASN   357     196.011 163.327 195.724  1.00134.09           C
ATOM   2727  CB  ASN   357     195.854 164.102 197.054  1.00134.09           C
ATOM   2728  CG  ASN   357     195.843 165.625 196.913  1.00134.09           C
ATOM   2729  OD1 ASN   357     194.906 166.280 197.366  1.00134.09           O
ATOM   2730  ND2 ASN   357     196.919 166.223 196.333  1.00134.09           N
ATOM   2731  C   ASN   357     197.343 163.669 195.139  1.00134.09           C
ATOM   2732  O   ASN   357     197.443 163.926 193.946  1.00134.09           O
ATOM   2733  N   ASN   358     198.424 163.492 195.916  1.00 77.93           N
ATOM   2734  CA  ASN   358     199.708 164.035 195.553  1.00 77.93           C
ATOM   2735  CB  ASN   358     200.833 163.637 196.523  1.00 77.93           C
ATOM   2736  CG  ASN   358     202.104 164.325 196.043  1.00 77.93           C
ATOM   2737  OD1 ASN   358     202.195 165.552 196.035  1.00 77.93           O
ATOM   2738  ND2 ASN   358     203.114 163.516 195.627  1.00 77.93           N
ATOM   2739  C   ASN   358     200.127 163.591 194.189  1.00 77.93           C
ATOM   2740  O   ASN   358     200.776 164.339 193.460  1.00 77.93           O
ATOM   2741  N   TYR   359     199.851 162.332 193.832  1.00124.84           N
ATOM   2742  CA  TYR   359     200.245 161.888 192.531  1.00124.84           C
ATOM   2743  CB  TYR   359     200.490 160.374 192.481  1.00124.84           C
ATOM   2744  CG  TYR   359     201.696 160.160 193.328  1.00124.84           C
ATOM   2745  CD1 TYR   359     202.924 160.608 192.896  1.00124.84           C
ATOM   2746  CD2 TYR   359     201.609 159.515 194.539  1.00124.84           C
ATOM   2747  CE1 TYR   359     204.049 160.423 193.663  1.00124.84           C
ATOM   2748  CE2 TYR   359     202.731 159.327 195.310  1.00124.84           C
ATOM   2749  CZ  TYR   359     203.951 159.783 194.874  1.00124.84           C
ATOM   2750  OH  TYR   359     205.102 159.589 195.668  1.00124.84           O
ATOM   2751  C   TYR   359     199.341 162.277 191.387  1.00124.84           C
ATOM   2752  O   TYR   359     199.823 162.489 190.282  1.00124.84           O
ATOM   2753  N   ARG   360     198.011 162.143 191.548  1.00310.00           N
ATOM   2754  CA  ARG   360     197.037 162.413 190.518  1.00310.00           C
ATOM   2755  CB  ARG   360     195.894 161.416 190.721  1.00310.00           C
ATOM   2756  CG  ARG   360     196.368 160.029 191.189  1.00310.00           C
ATOM   2757  CD  ARG   360     196.684 158.999 190.099  1.00310.00           C
ATOM   2758  NE  ARG   360     198.086 159.218 189.661  1.00310.00           N
ATOM   2759  CZ  ARG   360     199.098 158.637 190.366  1.00310.00           C
ATOM   2760  NH1 ARG   360     198.802 157.823 191.420  1.00310.00           N
ATOM   2761  NH2 ARG   360     200.400 158.886 190.038  1.00310.00           N
ATOM   2762  C   ARG   360     196.391 163.771 190.546  1.00310.00           C
ATOM   2763  O   ARG   360     196.199 164.437 189.527  1.00310.00           O
ATOM   2764  N   THR   361     196.019 164.162 191.781  1.00195.68           N
ATOM   2765  CA  THR   361     195.084 165.191 192.118  1.00195.68           C
ATOM   2766  CB  THR   361     193.923 164.546 192.861  1.00195.68           C
ATOM   2767  OG1 THR   361     193.478 163.418 192.132  1.00195.68           O
ATOM   2768  CG2 THR   361     192.709 165.471 193.029  1.00195.68           C
ATOM   2769  C   THR   361     195.709 166.199 193.036  1.00195.68           C
ATOM   2770  O   THR   361     196.925 166.253 193.193  1.00195.68           O
ATOM   2771  N   LEU   362     194.885 167.128 193.569  1.00168.67           N
ATOM   2772  CA  LEU   362     195.356 167.938 194.647  1.00168.67           C
ATOM   2773  CB  LEU   362     196.478 168.906 194.222  1.00168.67           C
ATOM   2774  CG  LEU   362     197.259 169.592 195.369  1.00168.67           C
ATOM   2775  CD1 LEU   362     198.336 170.521 194.791  1.00168.67           C
ATOM   2776  CD2 LEU   362     196.366 170.313 196.395  1.00168.67           C
ATOM   2777  C   LEU   362     194.204 168.760 195.137  1.00168.67           C
ATOM   2778  O   LEU   362     194.168 169.937 194.803  1.00168.67           O
ATOM   2779  N   PRO   363     193.234 168.251 195.861  1.00165.12           N
ATOM   2780  CA  PRO   363     192.218 169.110 196.404  1.00165.12           C
ATOM   2781  CD  PRO   363     192.749 166.903 195.666  1.00165.12           C
ATOM   2782  CB  PRO   363     191.056 168.204 196.801  1.00165.12           C
ATOM   2783  CG  PRO   363     191.235 166.965 195.909  1.00165.12           C
ATOM   2784  C   PRO   363     192.748 169.894 197.559  1.00165.12           C
ATOM   2785  O   PRO   363     192.405 171.067 197.698  1.00165.12           O
ATOM   2786  N   LYS   364     193.592 169.258 198.397  1.00121.14           N
ATOM   2787  CA  LYS   364     194.090 169.905 199.576  1.00121.14           C
ATOM   2788  CB  LYS   364     193.200 169.684 200.816  1.00121.14           C
ATOM   2789  CG  LYS   364     191.751 170.165 200.679  1.00121.14           C
ATOM   2790  CD  LYS   364     191.584 171.676 200.526  1.00121.14           C
ATOM   2791  CE  LYS   364     190.120 172.104 200.389  1.00121.14           C
ATOM   2792  NZ  LYS   364     190.039 173.556 200.122  1.00121.14           N
ATOM   2793  C   LYS   364     195.395 169.265 199.919  1.00121.14           C
ATOM   2794  O   LYS   364     195.734 168.201 199.403  1.00121.14           O
ATOM   2795  N   ILE   365     196.185 169.946 200.773  1.00 89.82           N
ATOM   2796  CA  ILE   365     197.380 169.359 201.302  1.00 89.82           C
ATOM   2797  CB  ILE   365     198.659 169.972 200.775  1.00 89.82           C
ATOM   2798  CG1 ILE   365     198.829 171.460 201.146  1.00 89.82           C
ATOM   2799  CG2 ILE   365     198.682 169.718 199.260  1.00 89.82           C
ATOM   2800  CD1 ILE   365     199.394 171.713 202.545  1.00 89.82           C
ATOM   2801  C   ILE   365     197.275 169.540 202.783  1.00 89.82           C
ATOM   2802  O   ILE   365     196.985 170.639 203.255  1.00 89.82           O
ATOM   2803  N   SER   366     197.442 168.452 203.567  1.00 93.84           N
ATOM   2804  CA  SER   366     197.322 168.632 204.986  1.00 93.84           C
ATOM   2805  CB  SER   366     195.879 168.455 205.487  1.00 93.84           C
ATOM   2806  OG  SER   366     195.012 169.371 204.833  1.00 93.84           O
ATOM   2807  C   SER   366     198.151 167.596 205.675  1.00 93.84           C
ATOM   2808  O   SER   366     198.176 166.448 205.235  1.00 93.84           O
ATOM   2809  N   LYS   367     199.015 167.998 206.638  1.00171.01           N
ATOM   2810  CA  LYS   367     199.649 166.993 207.449  1.00171.01           C
ATOM   2811  CB  LYS   367     201.074 167.388 207.860  1.00171.01           C
ATOM   2812  CG  LYS   367     201.753 166.316 208.709  1.00171.01           C
ATOM   2813  CD  LYS   367     201.997 165.008 207.957  1.00171.01           C
ATOM   2814  CE  LYS   367     202.673 163.942 208.818  1.00171.01           C
ATOM   2815  NZ  LYS   367     201.801 163.603 209.964  1.00171.01           N
ATOM   2816  C   LYS   367     198.898 166.656 208.715  1.00171.01           C
ATOM   2817  O   LYS   367     198.238 165.625 208.841  1.00171.01           O
ATOM   2818  N   GLU   368     198.993 167.600 209.683  1.00148.29           N
ATOM   2819  CA  GLU   368     198.493 167.530 211.033  1.00148.29           C
ATOM   2820  CB  GLU   368     199.232 168.464 212.006  1.00148.29           C
ATOM   2821  CG  GLU   368     200.640 167.973 212.346  1.00148.29           C
ATOM   2822  CD  GLU   368     200.494 166.654 213.095  1.00148.29           C
ATOM   2823  OE1 GLU   368     199.332 166.200 213.276  1.00148.29           O
ATOM   2824  OE2 GLU   368     201.544 166.085 213.497  1.00148.29           O
ATOM   2825  C   GLU   368     197.042 167.831 211.145  1.00148.29           C
ATOM   2826  O   GLU   368     196.354 167.289 212.008  1.00148.29           O
ATOM   2827  N   GLU   369     196.544 168.727 210.281  1.00103.01           N
ATOM   2828  CA  GLU   369     195.181 169.147 210.359  1.00103.01           C
ATOM   2829  CB  GLU   369     194.815 170.224 209.325  1.00103.01           C
ATOM   2830  CG  GLU   369     195.440 169.995 207.954  1.00103.01           C
ATOM   2831  CD  GLU   369     196.833 170.606 208.021  1.00103.01           C
ATOM   2832  OE1 GLU   369     197.096 171.349 209.003  1.00103.01           O
ATOM   2833  OE2 GLU   369     197.654 170.344 207.101  1.00103.01           O
ATOM   2834  C   GLU   369     194.307 167.951 210.196  1.00103.01           C
ATOM   2835  O   GLU   369     193.181 167.936 210.684  1.00103.01           O
ATOM   2836  N   PHE   370     194.796 166.913 209.497  1.00141.11           N
ATOM   2837  CA  PHE   370     194.002 165.737 209.314  1.00141.11           C
ATOM   2838  CB  PHE   370     194.625 164.640 208.433  1.00141.11           C
ATOM   2839  CG  PHE   370     194.325 164.959 207.011  1.00141.11           C
ATOM   2840  CD1 PHE   370     193.046 164.769 206.542  1.00141.11           C
ATOM   2841  CD2 PHE   370     195.282 165.457 206.161  1.00141.11           C
ATOM   2842  CE1 PHE   370     192.720 165.050 205.239  1.00141.11           C
ATOM   2843  CE2 PHE   370     194.958 165.735 204.852  1.00141.11           C
ATOM   2844  CZ  PHE   370     193.681 165.533 204.386  1.00141.11           C
ATOM   2845  C   PHE   370     193.667 165.093 210.623  1.00141.11           C
ATOM   2846  O   PHE   370     192.555 164.598 210.791  1.00141.11           O
ATOM   2847  N   GLU   371     194.608 165.048 211.582  1.00 71.26           N
ATOM   2848  CA  GLU   371     194.319 164.397 212.828  1.00 71.26           C
ATOM   2849  CB  GLU   371     195.491 164.494 213.818  1.00 71.26           C
ATOM   2850  CG  GLU   371     196.762 163.790 213.338  1.00 71.26           C
ATOM   2851  CD  GLU   371     196.565 162.291 213.501  1.00 71.26           C
ATOM   2852  OE1 GLU   371     195.846 161.886 214.454  1.00 71.26           O
ATOM   2853  OE2 GLU   371     197.137 161.529 212.677  1.00 71.26           O
ATOM   2854  C   GLU   371     193.155 165.090 213.465  1.00 71.26           C
ATOM   2855  O   GLU   371     192.208 164.443 213.910  1.00 71.26           O
ATOM   2856  N   LEU   372     193.190 166.438 213.502  1.00 39.77           N
ATOM   2857  CA  LEU   372     192.141 167.189 214.128  1.00 39.77           C
ATOM   2858  CB  LEU   372     192.415 168.703 214.139  1.00 39.77           C
ATOM   2859  CG  LEU   372     191.298 169.524 214.810  1.00 39.77           C
ATOM   2860  CD1 LEU   372     191.182 169.201 216.308  1.00 39.77           C
ATOM   2861  CD2 LEU   372     191.463 171.027 214.529  1.00 39.77           C
ATOM   2862  C   LEU   372     190.869 166.966 213.373  1.00 39.77           C
ATOM   2863  O   LEU   372     189.807 166.782 213.967  1.00 39.77           O
ATOM   2864  N   ILE   373     190.954 166.944 212.030  1.00101.99           N
ATOM   2865  CA  ILE   373     189.790 166.821 211.203  1.00101.99           C
ATOM   2866  CB  ILE   373     190.138 166.747 209.741  1.00101.99           C
ATOM   2867  CG1 ILE   373     190.819 168.045 209.275  1.00101.99           C
ATOM   2868  CG2 ILE   373     188.861 166.401 208.960  1.00101.99           C
ATOM   2869  CD1 ILE   373     189.929 169.278 209.393  1.00101.99           C
ATOM   2870  C   ILE   373     189.109 165.539 211.550  1.00101.99           C
ATOM   2871  O   ILE   373     187.902 165.500 211.774  1.00101.99           O
ATOM   2872  N   PHE   374     189.881 164.446 211.632  1.00124.33           N
ATOM   2873  CA  PHE   374     189.298 163.171 211.930  1.00124.33           C
ATOM   2874  CB  PHE   374     190.326 162.026 211.937  1.00124.33           C
ATOM   2875  CG  PHE   374     190.581 161.613 210.532  1.00124.33           C
ATOM   2876  CD1 PHE   374     191.487 162.283 209.743  1.00124.33           C
ATOM   2877  CD2 PHE   374     189.889 160.548 210.005  1.00124.33           C
ATOM   2878  CE1 PHE   374     191.701 161.882 208.447  1.00124.33           C
ATOM   2879  CE2 PHE   374     190.101 160.143 208.712  1.00124.33           C
ATOM   2880  CZ  PHE   374     191.010 160.811 207.931  1.00124.33           C
ATOM   2881  C   PHE   374     188.666 163.168 213.281  1.00124.33           C
ATOM   2882  O   PHE   374     187.511 162.777 213.429  1.00124.33           O
ATOM   2883  N   GLU   375     189.390 163.616 214.316  1.00 49.11           N
ATOM   2884  CA  GLU   375     188.831 163.474 215.628  1.00 49.11           C
ATOM   2885  CB  GLU   375     189.808 163.857 216.751  1.00 49.11           C
ATOM   2886  CG  GLU   375     191.000 162.903 216.871  1.00 49.11           C
ATOM   2887  CD  GLU   375     191.786 163.280 218.118  1.00 49.11           C
ATOM   2888  OE1 GLU   375     191.226 164.024 218.969  1.00 49.11           O
ATOM   2889  OE2 GLU   375     192.954 162.825 218.241  1.00 49.11           O
ATOM   2890  C   GLU   375     187.608 164.323 215.782  1.00 49.11           C
ATOM   2891  O   GLU   375     186.604 163.869 216.331  1.00 49.11           O
ATOM   2892  N   GLU   376     187.670 165.587 215.324  1.00 58.21           N
ATOM   2893  CA  GLU   376     186.586 166.506 215.524  1.00 58.21           C
ATOM   2894  CB  GLU   376     186.973 167.954 215.176  1.00 58.21           C
ATOM   2895  CG  GLU   376     187.412 168.129 213.721  1.00 58.21           C
ATOM   2896  CD  GLU   376     187.528 169.618 213.427  1.00 58.21           C
ATOM   2897  OE1 GLU   376     187.127 170.424 214.305  1.00 58.21           O
ATOM   2898  OE2 GLU   376     188.013 169.970 212.316  1.00 58.21           O
ATOM   2899  C   GLU   376     185.367 166.195 214.708  1.00 58.21           C
ATOM   2900  O   GLU   376     184.262 166.145 215.245  1.00 58.21           O
ATOM   2901  N   LEU   377     185.522 165.968 213.389  1.00169.59           N
ATOM   2902  CA  LEU   377     184.331 165.859 212.594  1.00169.59           C
ATOM   2903  CB  LEU   377     184.598 165.797 211.079  1.00169.59           C
ATOM   2904  CG  LEU   377     185.022 167.146 210.461  1.00169.59           C
ATOM   2905  CD1 LEU   377     183.908 168.194 210.606  1.00169.59           C
ATOM   2906  CD2 LEU   377     186.368 167.637 211.007  1.00169.59           C
ATOM   2907  C   LEU   377     183.492 164.676 212.961  1.00169.59           C
ATOM   2908  O   LEU   377     182.306 164.820 213.249  1.00169.59           O
ATOM   2909  N   ASP   378     184.091 163.476 212.962  1.00142.20           N
ATOM   2910  CA  ASP   378     183.386 162.256 213.235  1.00142.20           C
ATOM   2911  CB  ASP   378     184.048 161.020 212.599  1.00142.20           C
ATOM   2912  CG  ASP   378     185.501 160.969 213.017  1.00142.20           C
ATOM   2913  OD1 ASP   378     185.774 161.120 214.236  1.00142.20           O
ATOM   2914  OD2 ASP   378     186.364 160.818 212.112  1.00142.20           O
ATOM   2915  C   ASP   378     183.094 162.060 214.692  1.00142.20           C
ATOM   2916  O   ASP   378     182.239 161.248 215.035  1.00142.20           O
ATOM   2917  N   ASP   379     183.831 162.763 215.576  1.00 85.49           N
ATOM   2918  CA  ASP   379     183.737 162.673 217.008  1.00 85.49           C
ATOM   2919  CB  ASP   379     182.443 163.235 217.655  1.00 85.49           C
ATOM   2920  CG  ASP   379     181.203 162.454 217.249  1.00 85.49           C
ATOM   2921  OD1 ASP   379     180.598 162.799 216.198  1.00 85.49           O
ATOM   2922  OD2 ASP   379     180.852 161.488 217.976  1.00 85.49           O
ATOM   2923  C   ASP   379     183.966 161.252 217.403  1.00 85.49           C
ATOM   2924  O   ASP   379     183.471 160.781 218.427  1.00 85.49           O
ATOM   2925  N   THR   380     184.751 160.540 216.570  1.00 54.49           N
ATOM   2926  CA  THR   380     185.158 159.192 216.819  1.00 54.49           C
ATOM   2927  CB  THR   380     184.561 158.200 215.866  1.00 54.49           C
ATOM   2928  OG1 THR   380     183.143 158.239 215.943  1.00 54.49           O
ATOM   2929  CG2 THR   380     185.076 156.798 216.230  1.00 54.49           C
ATOM   2930  C   THR   380     186.644 159.172 216.625  1.00 54.49           C
ATOM   2931  O   THR   380     187.156 159.424 215.537  1.00 54.49           O
ATOM   2932  N   HIS   381     187.372 158.837 217.699  1.00129.24           N
ATOM   2933  CA  HIS   381     188.803 158.849 217.749  1.00129.24           C
ATOM   2934  ND1 HIS   381     191.798 158.046 219.042  1.00129.24           N
ATOM   2935  CG  HIS   381     190.796 158.944 219.340  1.00129.24           C
ATOM   2936  CB  HIS   381     189.331 158.658 219.183  1.00129.24           C
ATOM   2937  NE2 HIS   381     192.797 159.892 219.776  1.00129.24           N
ATOM   2938  CD2 HIS   381     191.423 160.066 219.786  1.00129.24           C
ATOM   2939  CE1 HIS   381     192.972 158.665 219.323  1.00129.24           C
ATOM   2940  C   HIS   381     189.398 157.765 216.887  1.00129.24           C
ATOM   2941  O   HIS   381     190.609 157.747 216.677  1.00129.24           O
ATOM   2942  N   ASP   382     188.638 156.700 216.562  1.00123.33           N
ATOM   2943  CA  ASP   382     189.241 155.673 215.742  1.00123.33           C
ATOM   2944  CB  ASP   382     188.657 154.287 216.041  1.00123.33           C
ATOM   2945  CG  ASP   382     189.699 153.273 215.602  1.00123.33           C
ATOM   2946  OD1 ASP   382     190.710 153.690 214.978  1.00123.33           O
ATOM   2947  OD2 ASP   382     189.502 152.064 215.895  1.00123.33           O
ATOM   2948  C   ASP   382     189.189 155.886 214.240  1.00123.33           C
ATOM   2949  O   ASP   382     190.215 156.086 213.591  1.00123.33           O
ATOM   2950  N   VAL   383     187.959 155.903 213.666  1.00120.98           N
ATOM   2951  CA  VAL   383     187.692 156.021 212.250  1.00120.98           C
ATOM   2952  CB  VAL   383     188.284 157.258 211.636  1.00120.98           C
ATOM   2953  CG1 VAL   383     187.949 157.270 210.135  1.00120.98           C
ATOM   2954  CG2 VAL   383     187.772 158.482 212.411  1.00120.98           C
ATOM   2955  C   VAL   383     188.217 154.835 211.478  1.00120.98           C
ATOM   2956  O   VAL   383     189.397 154.490 211.561  1.00120.98           O
ATOM   2957  N   LYS   384     187.330 154.204 210.666  1.00155.52           N
ATOM   2958  CA  LYS   384     187.673 153.061 209.858  1.00155.52           C
ATOM   2959  CB  LYS   384     187.384 151.731 210.568  1.00155.52           C
ATOM   2960  CG  LYS   384     188.392 151.468 211.688  1.00155.52           C
ATOM   2961  CD  LYS   384     187.889 150.519 212.770  1.00155.52           C
ATOM   2962  CE  LYS   384     186.856 151.183 213.681  1.00155.52           C
ATOM   2963  NZ  LYS   384     187.336 152.523 214.083  1.00155.52           N
ATOM   2964  C   LYS   384     186.864 153.129 208.598  1.00155.52           C
ATOM   2965  O   LYS   384     186.132 154.090 208.370  1.00155.52           O
ATOM   2966  N   ILE   385     187.021 152.123 207.712  1.00 72.17           N
ATOM   2967  CA  ILE   385     186.304 152.113 206.463  1.00 72.17           C
ATOM   2968  CB  ILE   385     187.101 152.699 205.334  1.00 72.17           C
ATOM   2969  CG1 ILE   385     188.398 151.904 205.125  1.00 72.17           C
ATOM   2970  CG2 ILE   385     187.321 154.192 205.625  1.00 72.17           C
ATOM   2971  CD1 ILE   385     189.161 152.307 203.865  1.00 72.17           C
ATOM   2972  C   ILE   385     185.945 150.702 206.105  1.00 72.17           C
ATOM   2973  O   ILE   385     186.362 149.755 206.768  1.00 72.17           O
ATOM   2974  N   ASN   386     185.110 150.553 205.052  1.00137.91           N
ATOM   2975  CA  ASN   386     184.664 149.279 204.554  1.00137.91           C
ATOM   2976  CB  ASN   386     183.158 149.031 204.712  1.00137.91           C
ATOM   2977  CG  ASN   386     182.734 149.283 206.139  1.00137.91           C
ATOM   2978  OD1 ASN   386     183.535 149.682 206.980  1.00137.91           O
ATOM   2979  ND2 ASN   386     181.421 149.060 206.414  1.00137.91           N
ATOM   2980  C   ASN   386     184.790 149.354 203.067  1.00137.91           C
ATOM   2981  O   ASN   386     185.165 150.382 202.507  1.00137.91           O
ATOM   2982  N   LYS   387     184.436 148.255 202.376  1.00211.86           N
ATOM   2983  CA  LYS   387     184.576 148.259 200.954  1.00211.86           C
ATOM   2984  CB  LYS   387     184.394 146.888 200.275  1.00211.86           C
ATOM   2985  CG  LYS   387     182.956 146.482 199.988  1.00211.86           C
ATOM   2986  CD  LYS   387     182.069 146.378 201.221  1.00211.86           C
ATOM   2987  CE  LYS   387     180.668 145.862 200.889  1.00211.86           C
ATOM   2988  NZ  LYS   387     180.655 144.382 200.923  1.00211.86           N
ATOM   2989  C   LYS   387     183.642 149.265 200.345  1.00211.86           C
ATOM   2990  O   LYS   387     183.920 149.775 199.261  1.00211.86           O
ATOM   2991  N   ASP   388     182.471 149.498 200.972  1.00127.81           N
ATOM   2992  CA  ASP   388     181.498 150.450 200.499  1.00127.81           C
ATOM   2993  CB  ASP   388     180.086 150.159 201.042  1.00127.81           C
ATOM   2994  CG  ASP   388     180.116 150.149 202.563  1.00127.81           C
ATOM   2995  OD1 ASP   388     181.223 150.253 203.152  1.00127.81           O
ATOM   2996  OD2 ASP   388     179.013 150.013 203.159  1.00127.81           O
ATOM   2997  C   ASP   388     181.850 151.902 200.750  1.00127.81           C
ATOM   2998  O   ASP   388     181.614 152.751 199.891  1.00127.81           O
ATOM   2999  N   GLU   389     182.411 152.240 201.929  1.00 47.69           N
ATOM   3000  CA  GLU   389     182.697 153.607 202.290  1.00 47.69           C
ATOM   3001  CB  GLU   389     183.254 153.717 203.721  1.00 47.69           C
ATOM   3002  CG  GLU   389     182.257 153.277 204.797  1.00 47.69           C
ATOM   3003  CD  GLU   389     182.953 153.336 206.149  1.00 47.69           C
ATOM   3004  OE1 GLU   389     184.133 153.776 206.188  1.00 47.69           O
ATOM   3005  OE2 GLU   389     182.317 152.941 207.161  1.00 47.69           O
ATOM   3006  C   GLU   389     183.738 154.125 201.355  1.00 47.69           C
ATOM   3007  O   GLU   389     183.716 155.280 200.930  1.00 47.69           O
ATOM   3008  N   PHE   390     184.691 153.253 201.009  1.00120.74           N
ATOM   3009  CA  PHE   390     185.760 153.608 200.132  1.00120.74           C
ATOM   3010  CB  PHE   390     186.646 152.383 199.832  1.00120.74           C
ATOM   3011  CG  PHE   390     187.898 152.806 199.146  1.00120.74           C
ATOM   3012  CD1 PHE   390     187.913 153.073 197.796  1.00120.74           C
ATOM   3013  CD2 PHE   390     189.062 152.940 199.864  1.00120.74           C
ATOM   3014  CE1 PHE   390     189.075 153.464 197.172  1.00120.74           C
ATOM   3015  CE2 PHE   390     190.226 153.329 199.245  1.00120.74           C
ATOM   3016  CZ  PHE   390     190.236 153.590 197.896  1.00120.74           C
ATOM   3017  C   PHE   390     185.147 154.028 198.829  1.00120.74           C
ATOM   3018  O   PHE   390     185.478 155.080 198.285  1.00120.74           O
ATOM   3019  N   ALA   391     184.204 153.217 198.309  1.00 48.26           N
ATOM   3020  CA  ALA   391     183.651 153.458 197.005  1.00 48.26           C
ATOM   3021  CB  ALA   391     182.662 152.361 196.574  1.00 48.26           C
ATOM   3022  C   ALA   391     182.920 154.764 196.924  1.00 48.26           C
ATOM   3023  O   ALA   391     183.187 155.564 196.028  1.00 48.26           O
ATOM   3024  N   ASP   392     181.990 155.041 197.858  1.00 48.08           N
ATOM   3025  CA  ASP   392     181.228 156.250 197.712  1.00 48.08           C
ATOM   3026  CB  ASP   392     179.942 156.302 198.570  1.00 48.08           C
ATOM   3027  CG  ASP   392     180.272 156.167 200.047  1.00 48.08           C
ATOM   3028  OD1 ASP   392     181.253 155.451 200.371  1.00 48.08           O
ATOM   3029  OD2 ASP   392     179.536 156.770 200.873  1.00 48.08           O
ATOM   3030  C   ASP   392     182.074 157.462 197.951  1.00 48.08           C
ATOM   3031  O   ASP   392     181.950 158.455 197.238  1.00 48.08           O
ATOM   3032  N   ILE   393     182.979 157.412 198.945  1.00 76.80           N
ATOM   3033  CA  ILE   393     183.783 158.562 199.242  1.00 76.80           C
ATOM   3034  CB  ILE   393     184.686 158.353 200.427  1.00 76.80           C
ATOM   3035  CG1 ILE   393     185.443 159.652 200.756  1.00 76.80           C
ATOM   3036  CG2 ILE   393     185.594 157.143 200.156  1.00 76.80           C
ATOM   3037  CD1 ILE   393     186.173 159.610 202.098  1.00 76.80           C
ATOM   3038  C   ILE   393     184.643 158.885 198.060  1.00 76.80           C
ATOM   3039  O   ILE   393     184.774 160.046 197.677  1.00 76.80           O
ATOM   3040  N   CYS   394     185.251 157.853 197.446  1.00 37.35           N
ATOM   3041  CA  CYS   394     186.147 158.034 196.341  1.00 37.35           C
ATOM   3042  CB  CYS   394     186.779 156.713 195.870  1.00 37.35           C
ATOM   3043  SG  CYS   394     187.910 156.942 194.465  1.00 37.35           S
ATOM   3044  C   CYS   394     185.423 158.608 195.168  1.00 37.35           C
ATOM   3045  O   CYS   394     185.941 159.488 194.483  1.00 37.35           O
ATOM   3046  N   ASN   395     184.205 158.115 194.894  1.00 46.95           N
ATOM   3047  CA  ASN   395     183.488 158.605 193.756  1.00 46.95           C
ATOM   3048  CB  ASN   395     182.136 157.896 193.552  1.00 46.95           C
ATOM   3049  CG  ASN   395     182.409 156.444 193.177  1.00 46.95           C
ATOM   3050  OD1 ASN   395     181.624 155.550 193.489  1.00 46.95           O
ATOM   3051  ND2 ASN   395     183.557 156.198 192.491  1.00 46.95           N
ATOM   3052  C   ASN   395     183.214 160.058 193.970  1.00 46.95           C
ATOM   3053  O   ASN   395     183.362 160.869 193.056  1.00 46.95           O
ATOM   3054  N   ALA   396     182.823 160.435 195.200  1.00 24.30           N
ATOM   3055  CA  ALA   396     182.489 161.804 195.467  1.00 24.30           C
ATOM   3056  CB  ALA   396     182.031 162.030 196.917  1.00 24.30           C
ATOM   3057  C   ALA   396     183.696 162.658 195.244  1.00 24.30           C
ATOM   3058  O   ALA   396     183.609 163.725 194.636  1.00 24.30           O
ATOM   3059  N   ILE   397     184.871 162.201 195.712  1.00 88.64           N
ATOM   3060  CA  ILE   397     186.043 163.013 195.581  1.00 88.64           C
ATOM   3061  CB  ILE   397     187.246 162.443 196.288  1.00 88.64           C
ATOM   3062  CG1 ILE   397     188.306 163.530 196.513  1.00 88.64           C
ATOM   3063  CG2 ILE   397     187.782 161.247 195.492  1.00 88.64           C
ATOM   3064  CD1 ILE   397     189.412 163.100 197.477  1.00 88.64           C
ATOM   3065  C   ILE   397     186.348 163.196 194.123  1.00 88.64           C
ATOM   3066  O   ILE   397     186.712 164.290 193.691  1.00 88.64           O
ATOM   3067  N   ALA   398     186.205 162.125 193.317  1.00 45.31           N
ATOM   3068  CA  ALA   398     186.534 162.212 191.924  1.00 45.31           C
ATOM   3069  CB  ALA   398     186.364 160.868 191.196  1.00 45.31           C
ATOM   3070  C   ALA   398     185.657 163.207 191.226  1.00 45.31           C
ATOM   3071  O   ALA   398     186.156 164.091 190.532  1.00 45.31           O
ATOM   3072  N   LEU   399     184.325 163.112 191.407  1.00 99.38           N
ATOM   3073  CA  LEU   399     183.452 164.006 190.699  1.00 99.38           C
ATOM   3074  CB  LEU   399     181.952 163.687 190.865  1.00 99.38           C
ATOM   3075  CG  LEU   399     181.461 162.437 190.107  1.00 99.38           C
ATOM   3076  CD1 LEU   399     182.074 161.140 190.653  1.00 99.38           C
ATOM   3077  CD2 LEU   399     179.926 162.391 190.067  1.00 99.38           C
ATOM   3078  C   LEU   399     183.639 165.409 191.176  1.00 99.38           C
ATOM   3079  O   LEU   399     183.682 166.338 190.372  1.00 99.38           O
ATOM   3080  N   LYS   400     183.669 165.612 192.506  1.00122.09           N
ATOM   3081  CA  LYS   400     183.791 166.954 192.991  1.00122.09           C
ATOM   3082  CB  LYS   400     183.410 167.071 194.477  1.00122.09           C
ATOM   3083  CG  LYS   400     181.938 166.751 194.744  1.00122.09           C
ATOM   3084  CD  LYS   400     181.604 166.585 196.227  1.00122.09           C
ATOM   3085  CE  LYS   400     181.659 167.895 197.016  1.00122.09           C
ATOM   3086  NZ  LYS   400     180.616 168.825 196.528  1.00122.09           N
ATOM   3087  C   LYS   400     185.173 167.523 192.846  1.00122.09           C
ATOM   3088  O   LYS   400     185.364 168.547 192.190  1.00122.09           O
ATOM   3089  N   PHE   401     186.156 166.876 193.512  1.00149.16           N
ATOM   3090  CA  PHE   401     187.515 167.337 193.638  1.00149.16           C
ATOM   3091  CB  PHE   401     188.201 166.762 194.890  1.00149.16           C
ATOM   3092  CG  PHE   401     187.596 167.411 196.090  1.00149.16           C
ATOM   3093  CD1 PHE   401     188.067 168.628 196.528  1.00149.16           C
ATOM   3094  CD2 PHE   401     186.568 166.814 196.783  1.00149.16           C
ATOM   3095  CE1 PHE   401     187.527 169.244 197.631  1.00149.16           C
ATOM   3096  CE2 PHE   401     186.023 167.425 197.888  1.00149.16           C
ATOM   3097  CZ  PHE   401     186.500 168.641 198.317  1.00149.16           C
ATOM   3098  C   PHE   401     188.466 167.110 192.489  1.00149.16           C
ATOM   3099  O   PHE   401     189.149 168.037 192.055  1.00149.16           O
ATOM   3100  N   GLN   402     188.531 165.880 191.940  1.00132.06           N
ATOM   3101  CA  GLN   402     189.661 165.591 191.096  1.00132.06           C
ATOM   3102  CB  GLN   402     189.930 164.103 190.862  1.00132.06           C
ATOM   3103  CG  GLN   402     188.893 163.410 190.000  1.00132.06           C
ATOM   3104  CD  GLN   402     189.642 162.253 189.378  1.00132.06           C
ATOM   3105  OE1 GLN   402     190.700 161.848 189.859  1.00132.06           O
ATOM   3106  NE2 GLN   402     189.118 161.761 188.225  1.00132.06           N
ATOM   3107  C   GLN   402     189.581 166.231 189.744  1.00132.06           C
ATOM   3108  O   GLN   402     188.499 166.443 189.205  1.00132.06           O
ATOM   3109  N   LYS   403     190.763 166.583 189.173  1.00215.58           N
ATOM   3110  CA  LYS   403     190.845 167.128 187.842  1.00215.58           C
ATOM   3111  CB  LYS   403     190.433 168.608 187.768  1.00215.58           C
ATOM   3112  CG  LYS   403     191.046 169.509 188.839  1.00215.58           C
ATOM   3113  CD  LYS   403     190.589 170.960 188.687  1.00215.58           C
ATOM   3114  CE  LYS   403     190.943 171.881 189.855  1.00215.58           C
ATOM   3115  NZ  LYS   403     192.410 171.961 190.006  1.00215.58           N
ATOM   3116  C   LYS   403     192.237 166.935 187.297  1.00215.58           C
ATOM   3117  O   LYS   403     193.162 167.640 187.677  1.00215.58           O
ATOM   3118  N   GLU   404     192.389 166.065 186.277  1.00136.65           N
ATOM   3119  CA  GLU   404     193.627 165.515 185.786  1.00136.65           C
ATOM   3120  CB  GLU   404     193.475 164.894 184.386  1.00136.65           C
ATOM   3121  CG  GLU   404     192.326 163.888 184.248  1.00136.65           C
ATOM   3122  CD  GLU   404     192.834 162.450 184.206  1.00136.65           C
ATOM   3123  OE1 GLU   404     194.067 162.224 184.318  1.00136.65           O
ATOM   3124  OE2 GLU   404     191.968 161.549 184.062  1.00136.65           O
ATOM   3125  C   GLU   404     194.670 166.574 185.651  1.00136.65           C
ATOM   3126  O   GLU   404     194.482 167.589 184.985  1.00136.65           O
ATOM   3127  N   ASP   405     195.820 166.336 186.306  1.00 65.85           N
ATOM   3128  CA  ASP   405     196.941 167.221 186.203  1.00 65.85           C
ATOM   3129  CB  ASP   405     197.778 167.308 187.497  1.00 65.85           C
ATOM   3130  CG  ASP   405     197.005 168.158 188.505  1.00 65.85           C
ATOM   3131  OD1 ASP   405     196.432 169.195 188.074  1.00 65.85           O
ATOM   3132  OD2 ASP   405     196.968 167.788 189.710  1.00 65.85           O
ATOM   3133  C   ASP   405     197.822 166.757 185.070  1.00 65.85           C
ATOM   3134  O   ASP   405     197.471 165.864 184.298  1.00 65.85           O
ATOM   3135  N   VAL   406     198.982 167.426 184.921  1.00137.76           N
ATOM   3136  CA  VAL   406     199.987 167.145 183.937  1.00137.76           C
ATOM   3137  CB  VAL   406     200.886 168.338 183.752  1.00137.76           C
ATOM   3138  CG1 VAL   406     202.146 167.934 182.989  1.00137.76           C
ATOM   3139  CG2 VAL   406     200.088 169.478 183.095  1.00137.76           C
ATOM   3140  C   VAL   406     200.852 166.047 184.458  1.00137.76           C
ATOM   3141  O   VAL   406     201.274 166.068 185.612  1.00137.76           O
ATOM   3142  N   LEU   407     201.114 165.023 183.631  1.00111.64           N
ATOM   3143  CA  LEU   407     202.083 164.065 184.064  1.00111.64           C
ATOM   3144  CB  LEU   407     201.848 162.646 183.507  1.00111.64           C
ATOM   3145  CG  LEU   407     200.580 161.950 184.075  1.00111.64           C
ATOM   3146  CD1 LEU   407     200.760 161.504 185.537  1.00111.64           C
ATOM   3147  CD2 LEU   407     199.326 162.824 183.899  1.00111.64           C
ATOM   3148  C   LEU   407     203.374 164.631 183.579  1.00111.64           C
ATOM   3149  O   LEU   407     203.361 165.512 182.724  1.00111.64           O
ATOM   3150  N   SER   408     204.543 164.226 184.105  1.00132.71           N
ATOM   3151  CA  SER   408     205.670 164.920 183.541  1.00132.71           C
ATOM   3152  CB  SER   408     206.863 165.202 184.478  1.00132.71           C
ATOM   3153  OG  SER   408     206.572 166.270 185.370  1.00132.71           O
ATOM   3154  C   SER   408     206.228 164.213 182.346  1.00132.71           C
ATOM   3155  O   SER   408     205.905 163.061 182.072  1.00132.71           O
ATOM   3156  N   TYR   409     207.021 165.005 181.585  1.00342.32           N
ATOM   3157  CA  TYR   409     207.947 164.720 180.523  1.00342.32           C
ATOM   3158  CB  TYR   409     208.015 163.304 179.902  1.00342.32           C
ATOM   3159  CG  TYR   409     206.945 162.865 178.973  1.00342.32           C
ATOM   3160  CD1 TYR   409     205.747 162.391 179.441  1.00342.32           C
ATOM   3161  CD2 TYR   409     207.171 162.872 177.615  1.00342.32           C
ATOM   3162  CE1 TYR   409     204.784 161.951 178.573  1.00342.32           C
ATOM   3163  CE2 TYR   409     206.213 162.430 176.735  1.00342.32           C
ATOM   3164  CZ  TYR   409     205.014 161.966 177.219  1.00342.32           C
ATOM   3165  OH  TYR   409     204.022 161.502 176.331  1.00342.32           O
ATOM   3166  C   TYR   409     208.133 165.856 179.570  1.00342.32           C
ATOM   3167  O   TYR   409     207.228 166.307 178.863  1.00342.32           O
ATOM   3168  N   PHE   410     209.391 166.346 179.594  1.00311.28           N
ATOM   3169  CA  PHE   410     209.878 167.475 178.866  1.00311.28           C
ATOM   3170  CB  PHE   410     209.544 168.808 179.551  1.00311.28           C
ATOM   3171  CG  PHE   410     208.209 168.767 180.214  1.00311.28           C
ATOM   3172  CD1 PHE   410     207.041 168.966 179.523  1.00311.28           C
ATOM   3173  CD2 PHE   410     208.148 168.554 181.576  1.00311.28           C
ATOM   3174  CE1 PHE   410     205.833 168.936 180.182  1.00311.28           C
ATOM   3175  CE2 PHE   410     206.943 168.525 182.235  1.00311.28           C
ATOM   3176  CZ  PHE   410     205.777 168.711 181.536  1.00311.28           C
ATOM   3177  C   PHE   410     211.349 167.385 179.146  1.00311.28           C
ATOM   3178  O   PHE   410     211.911 166.292 179.216  1.00311.28           O
ATOM   3179  N   ASP   411     212.007 168.554 179.267  1.00271.61           N
ATOM   3180  CA  ASP   411     213.311 168.595 179.862  1.00271.61           C
ATOM   3181  CB  ASP   411     213.754 170.065 180.159  1.00271.61           C
ATOM   3182  CG  ASP   411     212.640 170.902 180.839  1.00271.61           C
ATOM   3183  OD1 ASP   411     211.497 170.403 181.004  1.00271.61           O
ATOM   3184  OD2 ASP   411     212.910 172.087 181.182  1.00271.61           O
ATOM   3185  C   ASP   411     213.152 167.801 181.128  1.00271.61           C
ATOM   3186  O   ASP   411     212.226 168.048 181.899  1.00271.61           O
ATOM   3187  N   TYR   412     214.008 166.767 181.343  1.00348.52           N
ATOM   3188  CA  TYR   412     213.756 165.947 182.492  1.00348.52           C
ATOM   3189  CB  TYR   412     214.152 164.438 182.504  1.00348.52           C
ATOM   3190  CG  TYR   412     215.564 164.086 182.172  1.00348.52           C
ATOM   3191  CD1 TYR   412     216.642 164.700 182.766  1.00348.52           C
ATOM   3192  CD2 TYR   412     215.802 163.043 181.303  1.00348.52           C
ATOM   3193  CE1 TYR   412     217.924 164.310 182.444  1.00348.52           C
ATOM   3194  CE2 TYR   412     217.075 162.647 180.981  1.00348.52           C
ATOM   3195  CZ  TYR   412     218.145 163.282 181.552  1.00348.52           C
ATOM   3196  OH  TYR   412     219.455 162.871 181.218  1.00348.52           O
ATOM   3197  C   TYR   412     214.079 166.614 183.783  1.00348.52           C
ATOM   3198  O   TYR   412     214.972 167.451 183.915  1.00348.52           O
ATOM   3199  N   LEU   413     213.243 166.185 184.742  1.00237.08           N
ATOM   3200  CA  LEU   413     212.923 166.518 186.095  1.00237.08           C
ATOM   3201  CB  LEU   413     211.833 165.554 186.559  1.00237.08           C
ATOM   3202  CG  LEU   413     210.724 165.447 185.500  1.00237.08           C
ATOM   3203  CD1 LEU   413     209.695 164.366 185.857  1.00237.08           C
ATOM   3204  CD2 LEU   413     210.094 166.819 185.213  1.00237.08           C
ATOM   3205  C   LEU   413     214.039 166.294 187.050  1.00237.08           C
ATOM   3206  O   LEU   413     214.925 165.465 186.841  1.00237.08           O
ATOM   3207  N   VAL   414     213.995 167.095 188.136  1.00121.12           N
ATOM   3208  CA  VAL   414     214.835 166.920 189.281  1.00121.12           C
ATOM   3209  CB  VAL   414     216.151 167.608 189.213  1.00121.12           C
ATOM   3210  CG1 VAL   414     216.931 167.000 188.040  1.00121.12           C
ATOM   3211  CG2 VAL   414     215.927 169.126 189.163  1.00121.12           C
ATOM   3212  C   VAL   414     214.097 167.492 190.450  1.00121.12           C
ATOM   3213  O   VAL   414     213.397 168.495 190.318  1.00121.12           O
ATOM   3214  N   PHE   415     214.295 166.897 191.642  1.00110.43           N
ATOM   3215  CA  PHE   415     213.500 167.235 192.788  1.00110.43           C
ATOM   3216  CB  PHE   415     213.803 166.405 194.045  1.00110.43           C
ATOM   3217  CG  PHE   415     213.285 165.037 193.776  1.00110.43           C
ATOM   3218  CD1 PHE   415     211.965 164.862 193.423  1.00110.43           C
ATOM   3219  CD2 PHE   415     214.104 163.942 193.917  1.00110.43           C
ATOM   3220  CE1 PHE   415     211.466 163.606 193.181  1.00110.43           C
ATOM   3221  CE2 PHE   415     213.614 162.681 193.680  1.00110.43           C
ATOM   3222  CZ  PHE   415     212.298 162.521 193.311  1.00110.43           C
ATOM   3223  C   PHE   415     213.618 168.670 193.174  1.00110.43           C
ATOM   3224  O   PHE   415     212.594 169.301 193.433  1.00110.43           O
ATOM   3225  N   TYR   416     214.841 169.231 193.224  1.00295.22           N
ATOM   3226  CA  TYR   416     214.960 170.601 193.652  1.00295.22           C
ATOM   3227  CB  TYR   416     216.391 171.181 193.596  1.00295.22           C
ATOM   3228  CG  TYR   416     216.711 171.629 194.980  1.00295.22           C
ATOM   3229  CD1 TYR   416     216.334 172.880 195.412  1.00295.22           C
ATOM   3230  CD2 TYR   416     217.382 170.799 195.844  1.00295.22           C
ATOM   3231  CE1 TYR   416     216.610 173.294 196.694  1.00295.22           C
ATOM   3232  CE2 TYR   416     217.660 171.207 197.126  1.00295.22           C
ATOM   3233  CZ  TYR   416     217.270 172.452 197.556  1.00295.22           C
ATOM   3234  OH  TYR   416     217.554 172.859 198.877  1.00295.22           O
ATOM   3235  C   TYR   416     214.114 171.465 192.782  1.00295.22           C
ATOM   3236  O   TYR   416     214.174 171.383 191.555  1.00295.22           O
ATOM   3237  N   HIS   417     213.266 172.292 193.430  1.00263.13           N
ATOM   3238  CA  HIS   417     212.418 173.209 192.734  1.00263.13           C
ATOM   3239  ND1 HIS   417     210.330 174.731 194.958  1.00263.13           N
ATOM   3240  CG  HIS   417     210.545 173.443 194.511  1.00263.13           C
ATOM   3241  CB  HIS   417     210.919 173.087 193.091  1.00263.13           C
ATOM   3242  NE2 HIS   417     209.924 173.392 196.686  1.00263.13           N
ATOM   3243  CD2 HIS   417     210.297 172.640 195.585  1.00263.13           C
ATOM   3244  CE1 HIS   417     209.959 174.641 196.263  1.00263.13           C
ATOM   3245  C   HIS   417     212.839 174.588 193.131  1.00263.13           C
ATOM   3246  O   HIS   417     212.929 174.905 194.314  1.00263.13           O
ATOM   3247  N   SER   418     213.113 175.453 192.137  1.00184.43           N
ATOM   3248  CA  SER   418     213.489 176.805 192.432  1.00184.43           C
ATOM   3249  CB  SER   418     214.844 177.215 191.830  1.00184.43           C
ATOM   3250  OG  SER   418     215.888 176.401 192.351  1.00184.43           O
ATOM   3251  C   SER   418     212.457 177.647 191.770  1.00184.43           C
ATOM   3252  O   SER   418     211.878 177.243 190.760  1.00184.43           O
ATOM   3253  N   PRO   419     212.173 178.797 192.310  1.00106.42           N
ATOM   3254  CA  PRO   419     211.187 179.621 191.677  1.00106.42           C
ATOM   3255  CD  PRO   419     212.220 179.018 193.745  1.00106.42           C
ATOM   3256  CB  PRO   419     210.692 180.603 192.739  1.00106.42           C
ATOM   3257  CG  PRO   419     211.685 180.451 193.908  1.00106.42           C
ATOM   3258  C   PRO   419     211.725 180.278 190.450  1.00106.42           C
ATOM   3259  O   PRO   419     212.891 180.668 190.436  1.00106.42           O
ATOM   3260  N   THR   420     210.890 180.402 189.405  1.00274.00           N
ATOM   3261  CA  THR   420     211.308 181.076 188.216  1.00274.00           C
ATOM   3262  CB  THR   420     212.156 180.245 187.307  1.00274.00           C
ATOM   3263  OG1 THR   420     212.693 181.052 186.270  1.00274.00           O
ATOM   3264  CG2 THR   420     211.281 179.124 186.718  1.00274.00           C
ATOM   3265  C   THR   420     210.068 181.409 187.460  1.00274.00           C
ATOM   3266  O   THR   420     208.962 181.111 187.903  1.00274.00           O
ATOM   3267  N   SER   421     210.226 182.067 186.297  1.00227.06           N
ATOM   3268  CA  SER   421     209.073 182.357 185.501  1.00227.06           C
ATOM   3269  CB  SER   421     208.423 183.707 185.838  1.00227.06           C
ATOM   3270  OG  SER   421     207.293 183.928 185.008  1.00227.06           O
ATOM   3271  C   SER   421     209.514 182.432 184.079  1.00227.06           C
ATOM   3272  O   SER   421     210.653 182.793 183.787  1.00227.06           O
ATOM   3273  N   LYS   422     208.616 182.058 183.148  1.00254.19           N
ATOM   3274  CA  LYS   422     208.952 182.190 181.765  1.00254.19           C
ATOM   3275  CB  LYS   422     209.068 180.856 181.012  1.00254.19           C
ATOM   3276  CG  LYS   422     209.473 181.034 179.547  1.00254.19           C
ATOM   3277  CD  LYS   422     210.891 181.579 179.370  1.00254.19           C
ATOM   3278  CE  LYS   422     211.976 180.524 179.577  1.00254.19           C
ATOM   3279  NZ  LYS   422     213.315 181.139 179.431  1.00254.19           N
ATOM   3280  C   LYS   422     207.836 182.956 181.144  1.00254.19           C
ATOM   3281  O   LYS   422     206.686 182.519 181.156  1.00254.19           O
ATOM   3282  N   ARG   423     208.150 184.140 180.597  1.00 60.07           N
ATOM   3283  CA  ARG   423     207.122 184.941 180.011  1.00 60.07           C
ATOM   3284  CB  ARG   423     207.636 186.300 179.504  1.00 60.07           C
ATOM   3285  CG  ARG   423     207.997 187.269 180.627  1.00 60.07           C
ATOM   3286  CD  ARG   423     208.423 188.649 180.126  1.00 60.07           C
ATOM   3287  NE  ARG   423     208.645 189.503 181.326  1.00 60.07           N
ATOM   3288  CZ  ARG   423     207.596 190.184 181.873  1.00 60.07           C
ATOM   3289  NH1 ARG   423     206.352 190.069 181.324  1.00 60.07           N
ATOM   3290  NH2 ARG   423     207.785 190.984 182.961  1.00 60.07           N
ATOM   3291  C   ARG   423     206.566 184.224 178.830  1.00 60.07           C
ATOM   3292  O   ARG   423     205.352 184.138 178.654  1.00 60.07           O
ATOM   3293  N   LEU   424     207.457 183.661 177.996  1.00183.79           N
ATOM   3294  CA  LEU   424     207.004 183.086 176.769  1.00183.79           C
ATOM   3295  CB  LEU   424     208.153 182.550 175.898  1.00183.79           C
ATOM   3296  CG  LEU   424     209.114 183.635 175.378  1.00183.79           C
ATOM   3297  CD1 LEU   424     209.898 184.291 176.525  1.00183.79           C
ATOM   3298  CD2 LEU   424     210.025 183.085 174.267  1.00183.79           C
ATOM   3299  C   LEU   424     206.090 181.927 177.015  1.00183.79           C
ATOM   3300  O   LEU   424     204.979 181.886 176.485  1.00183.79           O
ATOM   3301  N   LYS   425     206.528 180.964 177.845  1.00131.29           N
ATOM   3302  CA  LYS   425     205.787 179.757 178.066  1.00131.29           C
ATOM   3303  CB  LYS   425     206.618 178.677 178.782  1.00131.29           C
ATOM   3304  CG  LYS   425     207.859 178.277 177.971  1.00131.29           C
ATOM   3305  CD  LYS   425     208.860 177.405 178.731  1.00131.29           C
ATOM   3306  CE  LYS   425     210.175 177.180 177.977  1.00131.29           C
ATOM   3307  NZ  LYS   425     209.901 176.714 176.600  1.00131.29           N
ATOM   3308  C   LYS   425     204.525 180.044 178.818  1.00131.29           C
ATOM   3309  O   LYS   425     203.488 179.429 178.570  1.00131.29           O
ATOM   3310  N   ALA   426     204.587 180.993 179.765  1.00 28.14           N
ATOM   3311  CA  ALA   426     203.460 181.369 180.571  1.00 28.14           C
ATOM   3312  CB  ALA   426     203.816 182.446 181.610  1.00 28.14           C
ATOM   3313  C   ALA   426     202.403 181.942 179.682  1.00 28.14           C
ATOM   3314  O   ALA   426     201.208 181.748 179.905  1.00 28.14           O
ATOM   3315  N   PHE   427     202.837 182.675 178.644  1.00 51.23           N
ATOM   3316  CA  PHE   427     201.952 183.356 177.745  1.00 51.23           C
ATOM   3317  CB  PHE   427     202.705 184.209 176.709  1.00 51.23           C
ATOM   3318  CG  PHE   427     201.690 184.797 175.792  1.00 51.23           C
ATOM   3319  CD1 PHE   427     200.911 185.861 176.183  1.00 51.23           C
ATOM   3320  CD2 PHE   427     201.530 184.281 174.527  1.00 51.23           C
ATOM   3321  CE1 PHE   427     199.979 186.395 175.324  1.00 51.23           C
ATOM   3322  CE2 PHE   427     200.600 184.811 173.665  1.00 51.23           C
ATOM   3323  CZ  PHE   427     199.822 185.869 174.065  1.00 51.23           C
ATOM   3324  C   PHE   427     201.092 182.375 177.012  1.00 51.23           C
ATOM   3325  O   PHE   427     199.914 182.637 176.775  1.00 51.23           O
ATOM   3326  N   VAL   428     201.656 181.214 176.630  1.00 57.20           N
ATOM   3327  CA  VAL   428     200.918 180.261 175.850  1.00 57.20           C
ATOM   3328  CB  VAL   428     201.723 179.029 175.540  1.00 57.20           C
ATOM   3329  CG1 VAL   428     200.826 178.012 174.809  1.00 57.20           C
ATOM   3330  CG2 VAL   428     202.967 179.448 174.738  1.00 57.20           C
ATOM   3331  C   VAL   428     199.689 179.824 176.594  1.00 57.20           C
ATOM   3332  O   VAL   428     198.616 179.704 176.004  1.00 57.20           O
ATOM   3333  N   ARG   429     199.811 179.579 177.911  1.00214.47           N
ATOM   3334  CA  ARG   429     198.715 179.113 178.720  1.00214.47           C
ATOM   3335  CB  ARG   429     199.099 178.586 180.119  1.00214.47           C
ATOM   3336  CG  ARG   429     199.488 177.102 180.143  1.00214.47           C
ATOM   3337  CD  ARG   429     200.953 176.788 179.851  1.00214.47           C
ATOM   3338  NE  ARG   429     201.656 176.877 181.161  1.00214.47           N
ATOM   3339  CZ  ARG   429     201.643 175.831 182.041  1.00214.47           C
ATOM   3340  NH1 ARG   429     201.046 174.649 181.707  1.00214.47           N
ATOM   3341  NH2 ARG   429     202.213 175.985 183.271  1.00214.47           N
ATOM   3342  C   ARG   429     197.639 180.139 178.888  1.00214.47           C
ATOM   3343  O   ARG   429     196.520 179.786 179.257  1.00214.47           O
ATOM   3344  N   SER   430     197.952 181.430 178.676  1.00 52.22           N
ATOM   3345  CA  SER   430     197.031 182.515 178.897  1.00 52.22           C
ATOM   3346  CB  SER   430     197.600 183.874 178.465  1.00 52.22           C
ATOM   3347  OG  SER   430     198.802 184.142 179.172  1.00 52.22           O
ATOM   3348  C   SER   430     195.755 182.315 178.129  1.00 52.22           C
ATOM   3349  O   SER   430     195.680 181.529 177.186  1.00 52.22           O
ATOM   3350  N   THR   431     194.698 183.025 178.580  1.00124.96           N
ATOM   3351  CA  THR   431     193.366 183.012 178.039  1.00124.96           C
ATOM   3352  CB  THR   431     192.368 183.690 178.932  1.00124.96           C
ATOM   3353  OG1 THR   431     191.051 183.463 178.453  1.00124.96           O
ATOM   3354  CG2 THR   431     192.675 185.195 178.957  1.00124.96           C
ATOM   3355  C   THR   431     193.311 183.701 176.707  1.00124.96           C
ATOM   3356  O   THR   431     192.407 183.421 175.924  1.00124.96           O
ATOM   3357  N   ILE   432     194.222 184.676 176.483  1.00136.72           N
ATOM   3358  CA  ILE   432     194.368 185.550 175.339  1.00136.72           C
ATOM   3359  CB  ILE   432     195.351 186.649 175.590  1.00136.72           C
ATOM   3360  CG1 ILE   432     194.911 187.482 176.806  1.00136.72           C
ATOM   3361  CG2 ILE   432     195.478 187.472 174.297  1.00136.72           C
ATOM   3362  CD1 ILE   432     195.993 188.430 177.320  1.00136.72           C
ATOM   3363  C   ILE   432     194.809 184.842 174.090  1.00136.72           C
ATOM   3364  O   ILE   432     194.472 185.267 172.990  1.00136.72           O
ATOM   3365  N   PHE   433     195.610 183.775 174.220  1.00 74.89           N
ATOM   3366  CA  PHE   433     196.208 183.078 173.115  1.00 74.89           C
ATOM   3367  CB  PHE   433     196.886 181.794 173.626  1.00 74.89           C
ATOM   3368  CG  PHE   433     197.818 181.232 172.610  1.00 74.89           C
ATOM   3369  CD1 PHE   433     199.093 181.738 172.499  1.00 74.89           C
ATOM   3370  CD2 PHE   433     197.436 180.195 171.791  1.00 74.89           C
ATOM   3371  CE1 PHE   433     199.973 181.226 171.574  1.00 74.89           C
ATOM   3372  CE2 PHE   433     198.311 179.678 170.864  1.00 74.89           C
ATOM   3373  CZ  PHE   433     199.579 180.195 170.755  1.00 74.89           C
ATOM   3374  C   PHE   433     195.114 182.693 172.166  1.00 74.89           C
ATOM   3375  O   PHE   433     195.232 182.871 170.954  1.00 74.89           O
ATOM   3376  N   GLY   434     194.005 182.166 172.700  1.00 32.87           N
ATOM   3377  CA  GLY   434     192.891 181.775 171.893  1.00 32.87           C
ATOM   3378  C   GLY   434     192.354 182.979 171.182  1.00 32.87           C
ATOM   3379  O   GLY   434     191.852 182.876 170.065  1.00 32.87           O
ATOM   3380  N   TYR   435     192.407 184.158 171.824  1.00 42.79           N
ATOM   3381  CA  TYR   435     191.864 185.340 171.224  1.00 42.79           C
ATOM   3382  CB  TYR   435     191.969 186.582 172.125  1.00 42.79           C
ATOM   3383  CG  TYR   435     191.067 186.351 173.289  1.00 42.79           C
ATOM   3384  CD1 TYR   435     189.703 186.473 173.150  1.00 42.79           C
ATOM   3385  CD2 TYR   435     191.577 186.023 174.521  1.00 42.79           C
ATOM   3386  CE1 TYR   435     188.864 186.262 174.218  1.00 42.79           C
ATOM   3387  CE2 TYR   435     190.747 185.810 175.594  1.00 42.79           C
ATOM   3388  CZ  TYR   435     189.387 185.929 175.443  1.00 42.79           C
ATOM   3389  OH  TYR   435     188.532 185.711 176.545  1.00 42.79           O
ATOM   3390  C   TYR   435     192.582 185.643 169.941  1.00 42.79           C
ATOM   3391  O   TYR   435     191.950 185.942 168.928  1.00 42.79           O
ATOM   3392  N   ILE   436     193.925 185.572 169.935  1.00 84.73           N
ATOM   3393  CA  ILE   436     194.654 185.897 168.742  1.00 84.73           C
ATOM   3394  CB  ILE   436     196.149 185.913 168.939  1.00 84.73           C
ATOM   3395  CG1 ILE   436     196.677 184.516 169.308  1.00 84.73           C
ATOM   3396  CG2 ILE   436     196.477 186.987 169.990  1.00 84.73           C
ATOM   3397  CD1 ILE   436     198.200 184.394 169.260  1.00 84.73           C
ATOM   3398  C   ILE   436     194.347 184.892 167.677  1.00 84.73           C
ATOM   3399  O   ILE   436     194.115 185.253 166.522  1.00 84.73           O
ATOM   3400  N   VAL   437     194.324 183.597 168.042  1.00 97.19           N
ATOM   3401  CA  VAL   437     194.116 182.567 167.071  1.00 97.19           C
ATOM   3402  CB  VAL   437     194.211 181.172 167.627  1.00 97.19           C
ATOM   3403  CG1 VAL   437     195.598 181.003 168.268  1.00 97.19           C
ATOM   3404  CG2 VAL   437     193.025 180.909 168.567  1.00 97.19           C
ATOM   3405  C   VAL   437     192.759 182.723 166.452  1.00 97.19           C
ATOM   3406  O   VAL   437     192.599 182.519 165.250  1.00 97.19           O
ATOM   3407  N   THR   438     191.739 183.087 167.253  1.00 92.76           N
ATOM   3408  CA  THR   438     190.413 183.216 166.720  1.00 92.76           C
ATOM   3409  CB  THR   438     189.358 183.515 167.754  1.00 92.76           C
ATOM   3410  OG1 THR   438     188.067 183.297 167.201  1.00 92.76           O
ATOM   3411  CG2 THR   438     189.485 184.978 168.213  1.00 92.76           C
ATOM   3412  C   THR   438     190.411 184.323 165.712  1.00 92.76           C
ATOM   3413  O   THR   438     189.757 184.228 164.674  1.00 92.76           O
ATOM   3414  N   PHE   439     191.159 185.408 165.981  1.00 32.21           N
ATOM   3415  CA  PHE   439     191.178 186.519 165.075  1.00 32.21           C
ATOM   3416  CB  PHE   439     192.080 187.672 165.547  1.00 32.21           C
ATOM   3417  CG  PHE   439     191.912 188.797 164.581  1.00 32.21           C
ATOM   3418  CD1 PHE   439     190.885 189.700 164.737  1.00 32.21           C
ATOM   3419  CD2 PHE   439     192.773 188.950 163.517  1.00 32.21           C
ATOM   3420  CE1 PHE   439     190.720 190.739 163.851  1.00 32.21           C
ATOM   3421  CE2 PHE   439     192.613 189.988 162.628  1.00 32.21           C
ATOM   3422  CZ  PHE   439     191.585 190.884 162.794  1.00 32.21           C
ATOM   3423  C   PHE   439     191.722 186.041 163.766  1.00 32.21           C
ATOM   3424  O   PHE   439     191.192 186.369 162.706  1.00 32.21           O
ATOM   3425  N   VAL   440     192.799 185.234 163.810  1.00 30.18           N
ATOM   3426  CA  VAL   440     193.437 184.768 162.611  1.00 30.18           C
ATOM   3427  CB  VAL   440     194.629 183.900 162.889  1.00 30.18           C
ATOM   3428  CG1 VAL   440     195.191 183.399 161.549  1.00 30.18           C
ATOM   3429  CG2 VAL   440     195.634 184.699 163.736  1.00 30.18           C
ATOM   3430  C   VAL   440     192.473 183.945 161.811  1.00 30.18           C
ATOM   3431  O   VAL   440     192.399 184.077 160.589  1.00 30.18           O
ATOM   3432  N   LEU   441     191.702 183.070 162.483  1.00 53.35           N
ATOM   3433  CA  LEU   441     190.782 182.207 161.796  1.00 53.35           C
ATOM   3434  CB  LEU   441     190.015 181.275 162.753  1.00 53.35           C
ATOM   3435  CG  LEU   441     190.898 180.280 163.523  1.00 53.35           C
ATOM   3436  CD1 LEU   441     190.048 179.392 164.446  1.00 53.35           C
ATOM   3437  CD2 LEU   441     191.788 179.461 162.574  1.00 53.35           C
ATOM   3438  C   LEU   441     189.743 183.033 161.104  1.00 53.35           C
ATOM   3439  O   LEU   441     189.362 182.734 159.973  1.00 53.35           O
ATOM   3440  N   ILE   442     189.247 184.091 161.771  1.00 33.17           N
ATOM   3441  CA  ILE   442     188.197 184.885 161.197  1.00 33.17           C
ATOM   3442  CB  ILE   442     187.682 185.935 162.140  1.00 33.17           C
ATOM   3443  CG1 ILE   442     187.045 185.278 163.377  1.00 33.17           C
ATOM   3444  CG2 ILE   442     186.719 186.845 161.359  1.00 33.17           C
ATOM   3445  CD1 ILE   442     186.755 186.261 164.510  1.00 33.17           C
ATOM   3446  C   ILE   442     188.678 185.574 159.956  1.00 33.17           C
ATOM   3447  O   ILE   442     188.011 185.534 158.923  1.00 33.17           O
ATOM   3448  N   VAL   443     189.866 186.207 160.009  1.00 79.58           N
ATOM   3449  CA  VAL   443     190.348 186.938 158.870  1.00 79.58           C
ATOM   3450  CB  VAL   443     191.648 187.644 159.127  1.00 79.58           C
ATOM   3451  CG1 VAL   443     192.732 186.603 159.458  1.00 79.58           C
ATOM   3452  CG2 VAL   443     191.974 188.506 157.894  1.00 79.58           C
ATOM   3453  C   VAL   443     190.556 185.995 157.727  1.00 79.58           C
ATOM   3454  O   VAL   443     190.221 186.308 156.585  1.00 79.58           O
ATOM   3455  N   ASN   444     191.114 184.802 158.006  1.00 50.24           N
ATOM   3456  CA  ASN   444     191.399 183.851 156.971  1.00 50.24           C
ATOM   3457  CB  ASN   444     192.135 182.601 157.493  1.00 50.24           C
ATOM   3458  CG  ASN   444     192.428 181.674 156.319  1.00 50.24           C
ATOM   3459  OD1 ASN   444     191.687 180.729 156.059  1.00 50.24           O
ATOM   3460  ND2 ASN   444     193.533 181.958 155.581  1.00 50.24           N
ATOM   3461  C   ASN   444     190.119 183.411 156.322  1.00 50.24           C
ATOM   3462  O   ASN   444     190.068 183.214 155.109  1.00 50.24           O
ATOM   3463  N   LEU   445     189.046 183.234 157.114  1.00 95.05           N
ATOM   3464  CA  LEU   445     187.793 182.787 156.565  1.00 95.05           C
ATOM   3465  CB  LEU   445     186.729 182.564 157.663  1.00 95.05           C
ATOM   3466  CG  LEU   445     185.328 182.110 157.180  1.00 95.05           C
ATOM   3467  CD1 LEU   445     184.539 183.252 156.526  1.00 95.05           C
ATOM   3468  CD2 LEU   445     185.407 180.896 156.248  1.00 95.05           C
ATOM   3469  C   LEU   445     187.276 183.802 155.590  1.00 95.05           C
ATOM   3470  O   LEU   445     186.838 183.449 154.496  1.00 95.05           O
ATOM   3471  N   PHE   446     187.325 185.097 155.955  1.00 86.89           N
ATOM   3472  CA  PHE   446     186.818 186.145 155.114  1.00 86.89           C
ATOM   3473  CB  PHE   446     186.875 187.529 155.785  1.00 86.89           C
ATOM   3474  CG  PHE   446     186.421 188.540 154.788  1.00 86.89           C
ATOM   3475  CD1 PHE   446     185.088 188.673 154.471  1.00 86.89           C
ATOM   3476  CD2 PHE   446     187.335 189.369 154.177  1.00 86.89           C
ATOM   3477  CE1 PHE   446     184.677 189.609 153.552  1.00 86.89           C
ATOM   3478  CE2 PHE   446     186.929 190.308 153.258  1.00 86.89           C
ATOM   3479  CZ  PHE   446     185.598 190.429 152.942  1.00 86.89           C
ATOM   3480  C   PHE   446     187.624 186.206 153.856  1.00 86.89           C
ATOM   3481  O   PHE   446     187.087 186.425 152.773  1.00 86.89           O
ATOM   3482  N   ALA   447     188.950 186.032 153.966  1.00 24.53           N
ATOM   3483  CA  ALA   447     189.786 186.108 152.805  1.00 24.53           C
ATOM   3484  CB  ALA   447     191.276 185.918 153.136  1.00 24.53           C
ATOM   3485  C   ALA   447     189.399 185.017 151.855  1.00 24.53           C
ATOM   3486  O   ALA   447     189.330 185.236 150.646  1.00 24.53           O
ATOM   3487  N   VAL   448     189.137 183.806 152.380  1.00 39.83           N
ATOM   3488  CA  VAL   448     188.785 182.688 151.553  1.00 39.83           C
ATOM   3489  CB  VAL   448     188.596 181.421 152.337  1.00 39.83           C
ATOM   3490  CG1 VAL   448     188.062 180.338 151.385  1.00 39.83           C
ATOM   3491  CG2 VAL   448     189.930 181.052 153.006  1.00 39.83           C
ATOM   3492  C   VAL   448     187.494 182.955 150.841  1.00 39.83           C
ATOM   3493  O   VAL   448     187.363 182.638 149.660  1.00 39.83           O
ATOM   3494  N   ILE   449     186.496 183.534 151.537  1.00 87.44           N
ATOM   3495  CA  ILE   449     185.216 183.737 150.915  1.00 87.44           C
ATOM   3496  CB  ILE   449     184.156 184.236 151.858  1.00 87.44           C
ATOM   3497  CG1 ILE   449     184.496 185.633 152.395  1.00 87.44           C
ATOM   3498  CG2 ILE   449     183.981 183.178 152.959  1.00 87.44           C
ATOM   3499  CD1 ILE   449     183.341 186.298 153.142  1.00 87.44           C
ATOM   3500  C   ILE   449     185.346 184.709 149.784  1.00 87.44           C
ATOM   3501  O   ILE   449     184.797 184.498 148.706  1.00 87.44           O
ATOM   3502  N   ILE   450     186.093 185.803 150.002  1.00 93.88           N
ATOM   3503  CA  ILE   450     186.277 186.821 149.010  1.00 93.88           C
ATOM   3504  CB  ILE   450     187.109 187.968 149.507  1.00 93.88           C
ATOM   3505  CG1 ILE   450     186.400 188.673 150.674  1.00 93.88           C
ATOM   3506  CG2 ILE   450     187.407 188.893 148.315  1.00 93.88           C
ATOM   3507  CD1 ILE   450     185.043 189.261 150.288  1.00 93.88           C
ATOM   3508  C   ILE   450     186.997 186.228 147.841  1.00 93.88           C
ATOM   3509  O   ILE   450     186.739 186.598 146.700  1.00 93.88           O
ATOM   3510  N   GLU   451     187.957 185.322 148.092  1.00 88.75           N
ATOM   3511  CA  GLU   451     188.751 184.766 147.034  1.00 88.75           C
ATOM   3512  CB  GLU   451     189.886 183.867 147.565  1.00 88.75           C
ATOM   3513  CG  GLU   451     190.786 183.281 146.474  1.00 88.75           C
ATOM   3514  CD  GLU   451     190.136 182.008 145.954  1.00 88.75           C
ATOM   3515  OE1 GLU   451     189.950 181.071 146.777  1.00 88.75           O
ATOM   3516  OE2 GLU   451     189.819 181.950 144.738  1.00 88.75           O
ATOM   3517  C   GLU   451     187.915 183.948 146.090  1.00 88.75           C
ATOM   3518  O   GLU   451     188.071 184.051 144.874  1.00 88.75           O
ATOM   3519  N   THR   452     186.987 183.134 146.622  1.00122.74           N
ATOM   3520  CA  THR   452     186.190 182.221 145.846  1.00122.74           C
ATOM   3521  CB  THR   452     185.436 181.236 146.690  1.00122.74           C
ATOM   3522  OG1 THR   452     184.680 180.374 145.858  1.00122.74           O
ATOM   3523  CG2 THR   452     184.521 181.973 147.676  1.00122.74           C
ATOM   3524  C   THR   452     185.240 182.940 144.939  1.00122.74           C
ATOM   3525  O   THR   452     184.820 182.395 143.921  1.00122.74           O
ATOM   3526  N   THR   453     184.878 184.184 145.284  1.00132.54           N
ATOM   3527  CA  THR   453     183.922 184.969 144.560  1.00132.54           C
ATOM   3528  CB  THR   453     183.617 186.290 145.194  1.00132.54           C
ATOM   3529  OG1 THR   453     182.425 186.829 144.644  1.00132.54           O
ATOM   3530  CG2 THR   453     184.783 187.240 144.904  1.00132.54           C
ATOM   3531  C   THR   453     184.439 185.233 143.178  1.00132.54           C
ATOM   3532  O   THR   453     183.677 185.649 142.308  1.00132.54           O
ATOM   3533  N   LEU   454     185.745 184.999 142.941  1.00133.28           N
ATOM   3534  CA  LEU   454     186.386 185.288 141.688  1.00133.28           C
ATOM   3535  CB  LEU   454     185.551 184.945 140.437  1.00133.28           C
ATOM   3536  CG  LEU   454     185.224 183.451 140.254  1.00133.28           C
ATOM   3537  CD1 LEU   454     184.223 182.960 141.308  1.00133.28           C
ATOM   3538  CD2 LEU   454     184.763 183.159 138.818  1.00133.28           C
ATOM   3539  C   LEU   454     186.681 186.748 141.618  1.00133.28           C
ATOM   3540  O   LEU   454     186.961 187.278 140.544  1.00133.28           O
ATOM   3541  N   ASP   455     186.632 187.445 142.768  1.00 57.51           N
ATOM   3542  CA  ASP   455     187.030 188.818 142.731  1.00 57.51           C
ATOM   3543  CB  ASP   455     186.698 189.624 143.999  1.00 57.51           C
ATOM   3544  CG  ASP   455     185.221 189.988 143.946  1.00 57.51           C
ATOM   3545  OD1 ASP   455     184.677 190.090 142.815  1.00 57.51           O
ATOM   3546  OD2 ASP   455     184.617 190.167 145.038  1.00 57.51           O
ATOM   3547  C   ASP   455     188.507 188.826 142.537  1.00 57.51           C
ATOM   3548  O   ASP   455     189.202 187.890 142.925  1.00 57.51           O
ATOM   3549  N   ILE   456     189.027 189.885 141.893  1.00 27.00           N
ATOM   3550  CA  ILE   456     190.435 189.903 141.652  1.00 27.00           C
ATOM   3551  CB  ILE   456     190.781 189.969 140.199  1.00 27.00           C
ATOM   3552  CG1 ILE   456     190.122 188.802 139.443  1.00 27.00           C
ATOM   3553  CG2 ILE   456     192.311 189.943 140.094  1.00 27.00           C
ATOM   3554  CD1 ILE   456     190.169 188.960 137.925  1.00 27.00           C
ATOM   3555  C   ILE   456     190.992 191.118 142.312  1.00 27.00           C
ATOM   3556  O   ILE   456     190.430 192.209 142.216  1.00 27.00           O
ATOM   3557  N   GLU   457     192.120 190.944 143.025  1.00110.09           N
ATOM   3558  CA  GLU   457     192.724 192.026 143.744  1.00110.09           C
ATOM   3559  CB  GLU   457     193.962 191.577 144.535  1.00110.09           C
ATOM   3560  CG  GLU   457     194.632 192.708 145.315  1.00110.09           C
ATOM   3561  CD  GLU   457     195.835 192.127 146.045  1.00110.09           C
ATOM   3562  OE1 GLU   457     195.922 190.872 146.135  1.00110.09           O
ATOM   3563  OE2 GLU   457     196.680 192.929 146.521  1.00110.09           O
ATOM   3564  C   GLU   457     193.177 193.078 142.785  1.00110.09           C
ATOM   3565  O   GLU   457     192.866 194.256 142.953  1.00110.09           O
ATOM   3566  N   ASN   458     193.908 192.674 141.731  1.00179.82           N
ATOM   3567  CA  ASN   458     194.431 193.645 140.816  1.00179.82           C
ATOM   3568  CB  ASN   458     195.854 194.119 141.169  1.00179.82           C
ATOM   3569  CG  ASN   458     195.786 194.915 142.465  1.00179.82           C
ATOM   3570  OD1 ASN   458     196.400 194.547 143.465  1.00179.82           O
ATOM   3571  ND2 ASN   458     195.023 196.041 142.448  1.00179.82           N
ATOM   3572  C   ASN   458     194.526 192.996 139.479  1.00179.82           C
ATOM   3573  O   ASN   458     194.062 191.878 139.275  1.00179.82           O
ATOM   3574  N   SER   459     195.135 193.707 138.515  1.00 92.33           N
ATOM   3575  CA  SER   459     195.313 193.160 137.206  1.00 92.33           C
ATOM   3576  CB  SER   459     195.995 194.141 136.238  1.00 92.33           C
ATOM   3577  OG  SER   459     196.146 193.544 134.959  1.00 92.33           O
ATOM   3578  C   SER   459     196.221 191.988 137.379  1.00 92.33           C
ATOM   3579  O   SER   459     196.249 191.073 136.557  1.00 92.33           O
ATOM   3580  N   SER   460     196.972 191.989 138.496  1.00124.72           N
ATOM   3581  CA  SER   460     197.907 190.948 138.776  1.00124.72           C
ATOM   3582  CB  SER   460     198.672 191.152 140.095  1.00124.72           C
ATOM   3583  OG  SER   460     199.436 192.348 140.032  1.00124.72           O
ATOM   3584  C   SER   460     197.153 189.666 138.875  1.00124.72           C
ATOM   3585  O   SER   460     195.927 189.647 138.978  1.00124.72           O
ATOM   3586  N   ALA   461     197.900 188.550 138.823  1.00 58.83           N
ATOM   3587  CA  ALA   461     197.346 187.232 138.826  1.00 58.83           C
ATOM   3588  CB  ALA   461     198.349 186.146 138.397  1.00 58.83           C
ATOM   3589  C   ALA   461     196.850 186.880 140.189  1.00 58.83           C
ATOM   3590  O   ALA   461     197.062 187.596 141.167  1.00 58.83           O
ATOM   3591  N   GLN   462     196.126 185.748 140.234  1.00110.23           N
ATOM   3592  CA  GLN   462     195.517 185.147 141.382  1.00110.23           C
ATOM   3593  CB  GLN   462     194.592 183.973 141.030  1.00110.23           C
ATOM   3594  CG  GLN   462     193.900 183.372 142.253  1.00110.23           C
ATOM   3595  CD  GLN   462     192.804 182.444 141.759  1.00110.23           C
ATOM   3596  OE1 GLN   462     193.045 181.543 140.957  1.00110.23           O
ATOM   3597  NE2 GLN   462     191.556 182.684 142.243  1.00110.23           N
ATOM   3598  C   GLN   462     196.592 184.652 142.299  1.00110.23           C
ATOM   3599  O   GLN   462     196.360 184.441 143.487  1.00110.23           O
ATOM   3600  N   LYS   463     197.810 184.474 141.758  1.00 51.89           N
ATOM   3601  CA  LYS   463     198.927 183.884 142.442  1.00 51.89           C
ATOM   3602  CB  LYS   463     200.237 184.069 141.655  1.00 51.89           C
ATOM   3603  CG  LYS   463     201.472 183.464 142.325  1.00 51.89           C
ATOM   3604  CD  LYS   463     202.668 183.341 141.378  1.00 51.89           C
ATOM   3605  CE  LYS   463     203.912 182.729 142.026  1.00 51.89           C
ATOM   3606  NZ  LYS   463     205.005 182.635 141.032  1.00 51.89           N
ATOM   3607  C   LYS   463     199.112 184.545 143.775  1.00 51.89           C
ATOM   3608  O   LYS   463     199.552 183.905 144.730  1.00 51.89           O
ATOM   3609  N   ALA   464     198.775 185.837 143.900  1.00 39.35           N
ATOM   3610  CA  ALA   464     198.976 186.514 145.150  1.00 39.35           C
ATOM   3611  CB  ALA   464     198.468 187.965 145.123  1.00 39.35           C
ATOM   3612  C   ALA   464     198.216 185.793 146.224  1.00 39.35           C
ATOM   3613  O   ALA   464     198.660 185.731 147.369  1.00 39.35           O
ATOM   3614  N   TRP   465     197.032 185.255 145.890  1.00 65.58           N
ATOM   3615  CA  TRP   465     196.194 184.569 146.834  1.00 65.58           C
ATOM   3616  CB  TRP   465     194.837 184.193 146.222  1.00 65.58           C
ATOM   3617  CG  TRP   465     194.062 185.401 145.752  1.00 65.58           C
ATOM   3618  CD2 TRP   465     193.202 186.202 146.578  1.00 65.58           C
ATOM   3619  CD1 TRP   465     194.035 185.965 144.511  1.00 65.58           C
ATOM   3620  NE1 TRP   465     193.213 187.064 144.509  1.00 65.58           N
ATOM   3621  CE2 TRP   465     192.694 187.223 145.776  1.00 65.58           C
ATOM   3622  CE3 TRP   465     192.865 186.096 147.898  1.00 65.58           C
ATOM   3623  CZ2 TRP   465     191.834 188.157 146.284  1.00 65.58           C
ATOM   3624  CZ3 TRP   465     191.999 187.039 148.405  1.00 65.58           C
ATOM   3625  CH2 TRP   465     191.494 188.050 147.613  1.00 65.58           C
ATOM   3626  C   TRP   465     196.856 183.306 147.311  1.00 65.58           C
ATOM   3627  O   TRP   465     196.759 182.958 148.488  1.00 65.58           O
ATOM   3628  N   GLN   466     197.549 182.575 146.414  1.00107.38           N
ATOM   3629  CA  GLN   466     198.108 181.307 146.797  1.00107.38           C
ATOM   3630  CB  GLN   466     198.848 180.581 145.660  1.00107.38           C
ATOM   3631  CG  GLN   466     200.142 181.279 145.243  1.00107.38           C
ATOM   3632  CD  GLN   466     200.872 180.397 144.249  1.00107.38           C
ATOM   3633  OE1 GLN   466     200.678 180.515 143.040  1.00107.38           O
ATOM   3634  NE2 GLN   466     201.739 179.488 144.768  1.00107.38           N
ATOM   3635  C   GLN   466     199.112 181.506 147.884  1.00107.38           C
ATOM   3636  O   GLN   466     199.125 180.755 148.855  1.00107.38           O
ATOM   3637  N   MET   467     199.969 182.538 147.768  1.00 64.51           N
ATOM   3638  CA  MET   467     200.994 182.751 148.748  1.00 64.51           C
ATOM   3639  CB  MET   467     201.888 183.970 148.453  1.00 64.51           C
ATOM   3640  CG  MET   467     202.782 183.821 147.220  1.00 64.51           C
ATOM   3641  SD  MET   467     203.824 185.272 146.873  1.00 64.51           S
ATOM   3642  CE  MET   467     204.911 185.036 148.309  1.00 64.51           C
ATOM   3643  C   MET   467     200.324 183.007 150.060  1.00 64.51           C
ATOM   3644  O   MET   467     200.805 182.572 151.104  1.00 64.51           O
ATOM   3645  N   ALA   468     199.186 183.728 150.034  1.00 29.62           N
ATOM   3646  CA  ALA   468     198.480 184.066 151.236  1.00 29.62           C
ATOM   3647  CB  ALA   468     197.222 184.910 150.966  1.00 29.62           C
ATOM   3648  C   ALA   468     198.044 182.806 151.923  1.00 29.62           C
ATOM   3649  O   ALA   468     198.154 182.687 153.140  1.00 29.62           O
ATOM   3650  N   GLU   469     197.532 181.833 151.148  1.00 77.15           N
ATOM   3651  CA  GLU   469     197.088 180.564 151.647  1.00 77.15           C
ATOM   3652  CB  GLU   469     196.255 179.776 150.620  1.00 77.15           C
ATOM   3653  CG  GLU   469     194.904 180.456 150.372  1.00 77.15           C
ATOM   3654  CD  GLU   469     194.105 179.657 149.354  1.00 77.15           C
ATOM   3655  OE1 GLU   469     194.640 178.637 148.845  1.00 77.15           O
ATOM   3656  OE2 GLU   469     192.946 180.062 149.070  1.00 77.15           O
ATOM   3657  C   GLU   469     198.278 179.773 152.090  1.00 77.15           C
ATOM   3658  O   GLU   469     198.132 178.795 152.821  1.00 77.15           O
ATOM   3659  N   PHE   470     199.472 180.092 151.559  1.00173.22           N
ATOM   3660  CA  PHE   470     200.672 179.465 152.037  1.00173.22           C
ATOM   3661  CB  PHE   470     201.931 179.778 151.198  1.00173.22           C
ATOM   3662  CG  PHE   470     201.975 178.899 149.989  1.00173.22           C
ATOM   3663  CD1 PHE   470     202.580 177.667 150.070  1.00173.22           C
ATOM   3664  CD2 PHE   470     201.431 179.286 148.786  1.00173.22           C
ATOM   3665  CE1 PHE   470     202.644 176.833 148.978  1.00173.22           C
ATOM   3666  CE2 PHE   470     201.490 178.457 147.689  1.00173.22           C
ATOM   3667  CZ  PHE   470     202.095 177.228 147.783  1.00173.22           C
ATOM   3668  C   PHE   470     200.951 179.913 153.445  1.00173.22           C
ATOM   3669  O   PHE   470     201.286 179.093 154.298  1.00173.22           O
ATOM   3670  N   ILE   471     200.849 181.233 153.716  1.00 42.32           N
ATOM   3671  CA  ILE   471     201.150 181.812 155.003  1.00 42.32           C
ATOM   3672  CB  ILE   471     201.191 183.310 154.960  1.00 42.32           C
ATOM   3673  CG1 ILE   471     202.291 183.768 153.987  1.00 42.32           C
ATOM   3674  CG2 ILE   471     201.377 183.825 156.398  1.00 42.32           C
ATOM   3675  CD1 ILE   471     202.219 185.249 153.626  1.00 42.32           C
ATOM   3676  C   ILE   471     200.138 181.418 156.040  1.00 42.32           C
ATOM   3677  O   ILE   471     200.494 181.021 157.149  1.00 42.32           O
ATOM   3678  N   PHE   472     198.840 181.502 155.693  1.00138.33           N
ATOM   3679  CA  PHE   472     197.774 181.214 156.610  1.00138.33           C
ATOM   3680  CB  PHE   472     196.364 181.518 156.077  1.00138.33           C
ATOM   3681  CG  PHE   472     196.132 182.986 156.197  1.00138.33           C
ATOM   3682  CD1 PHE   472     195.743 183.518 157.407  1.00138.33           C
ATOM   3683  CD2 PHE   472     196.305 183.831 155.125  1.00138.33           C
ATOM   3684  CE1 PHE   472     195.521 184.866 157.548  1.00138.33           C
ATOM   3685  CE2 PHE   472     196.082 185.181 155.260  1.00138.33           C
ATOM   3686  CZ  PHE   472     195.689 185.702 156.471  1.00138.33           C
ATOM   3687  C   PHE   472     197.815 179.774 157.007  1.00138.33           C
ATOM   3688  O   PHE   472     197.295 179.408 158.056  1.00138.33           O
ATOM   3689  N   GLY   473     198.302 178.906 156.104  1.00 65.36           N
ATOM   3690  CA  GLY   473     198.470 177.499 156.339  1.00 65.36           C
ATOM   3691  C   GLY   473     199.598 177.207 157.281  1.00 65.36           C
ATOM   3692  O   GLY   473     199.599 176.170 157.934  1.00 65.36           O
ATOM   3693  N   TRP   474     200.651 178.044 157.227  1.00147.77           N
ATOM   3694  CA  TRP   474     201.877 177.993 157.979  1.00147.77           C
ATOM   3695  CB  TRP   474     202.900 178.918 157.297  1.00147.77           C
ATOM   3696  CG  TRP   474     204.212 179.133 158.000  1.00147.77           C
ATOM   3697  CD2 TRP   474     204.473 180.308 158.771  1.00147.77           C
ATOM   3698  CD1 TRP   474     205.346 178.377 158.041  1.00147.77           C
ATOM   3699  NE1 TRP   474     206.299 179.012 158.801  1.00147.77           N
ATOM   3700  CE2 TRP   474     205.774 180.204 159.256  1.00147.77           C
ATOM   3701  CE3 TRP   474     203.686 181.390 159.050  1.00147.77           C
ATOM   3702  CZ2 TRP   474     206.314 181.186 160.033  1.00147.77           C
ATOM   3703  CZ3 TRP   474     204.232 182.379 159.837  1.00147.77           C
ATOM   3704  CH2 TRP   474     205.520 182.276 160.319  1.00147.77           C
ATOM   3705  C   TRP   474     201.693 178.377 159.424  1.00147.77           C
ATOM   3706  O   TRP   474     202.282 177.772 160.318  1.00147.77           O
ATOM   3707  N   ILE   475     200.854 179.392 159.697  1.00 95.07           N
ATOM   3708  CA  ILE   475     200.727 179.897 161.033  1.00 95.07           C
ATOM   3709  CB  ILE   475     199.787 181.070 161.131  1.00 95.07           C
ATOM   3710  CG1 ILE   475     200.022 181.837 162.443  1.00 95.07           C
ATOM   3711  CG2 ILE   475     198.342 180.576 160.951  1.00 95.07           C
ATOM   3712  CD1 ILE   475     199.393 183.230 162.437  1.00 95.07           C
ATOM   3713  C   ILE   475     200.249 178.795 161.927  1.00 95.07           C
ATOM   3714  O   ILE   475     200.722 178.656 163.054  1.00 95.07           O
ATOM   3715  N   TYR   476     199.303 177.972 161.444  1.00132.61           N
ATOM   3716  CA  TYR   476     198.752 176.913 162.233  1.00132.61           C
ATOM   3717  CB  TYR   476     197.639 176.118 161.538  1.00132.61           C
ATOM   3718  CG  TYR   476     196.558 177.050 161.119  1.00132.61           C
ATOM   3719  CD1 TYR   476     195.853 177.768 162.054  1.00132.61           C
ATOM   3720  CD2 TYR   476     196.284 177.232 159.784  1.00132.61           C
ATOM   3721  CE1 TYR   476     194.859 178.631 161.657  1.00132.61           C
ATOM   3722  CE2 TYR   476     195.289 178.091 159.382  1.00132.61           C
ATOM   3723  CZ  TYR   476     194.574 178.788 160.322  1.00132.61           C
ATOM   3724  OH  TYR   476     193.553 179.672 159.910  1.00132.61           O
ATOM   3725  C   TYR   476     199.810 175.911 162.560  1.00132.61           C
ATOM   3726  O   TYR   476     199.865 175.400 163.678  1.00132.61           O
ATOM   3727  N   VAL   477     200.681 175.588 161.590  1.00 44.13           N
ATOM   3728  CA  VAL   477     201.671 174.585 161.834  1.00 44.13           C
ATOM   3729  CB  VAL   477     202.592 174.353 160.674  1.00 44.13           C
ATOM   3730  CG1 VAL   477     203.629 173.301 161.104  1.00 44.13           C
ATOM   3731  CG2 VAL   477     201.760 173.929 159.449  1.00 44.13           C
ATOM   3732  C   VAL   477     202.500 175.025 163.004  1.00 44.13           C
ATOM   3733  O   VAL   477     202.863 174.206 163.845  1.00 44.13           O
ATOM   3734  N   ILE   478     202.852 176.321 163.078  1.00 45.12           N
ATOM   3735  CA  ILE   478     203.635 176.826 164.174  1.00 45.12           C
ATOM   3736  CB  ILE   478     204.059 178.245 164.008  1.00 45.12           C
ATOM   3737  CG1 ILE   478     204.851 178.416 162.708  1.00 45.12           C
ATOM   3738  CG2 ILE   478     204.843 178.638 165.276  1.00 45.12           C
ATOM   3739  CD1 ILE   478     205.104 179.881 162.379  1.00 45.12           C
ATOM   3740  C   ILE   478     202.835 176.801 165.444  1.00 45.12           C
ATOM   3741  O   ILE   478     203.338 176.471 166.513  1.00 45.12           O
ATOM   3742  N   GLU   479     201.550 177.169 165.357  1.00121.69           N
ATOM   3743  CA  GLU   479     200.717 177.306 166.515  1.00121.69           C
ATOM   3744  CB  GLU   479     199.286 177.722 166.120  1.00121.69           C
ATOM   3745  CG  GLU   479     198.272 177.643 167.260  1.00121.69           C
ATOM   3746  CD  GLU   479     196.880 177.702 166.643  1.00121.69           C
ATOM   3747  OE1 GLU   479     196.768 178.218 165.501  1.00121.69           O
ATOM   3748  OE2 GLU   479     195.917 177.222 167.304  1.00121.69           O
ATOM   3749  C   GLU   479     200.628 176.003 167.252  1.00121.69           C
ATOM   3750  O   GLU   479     200.593 176.003 168.479  1.00121.69           O
ATOM   3751  N   MET   480     200.508 174.871 166.534  1.00145.09           N
ATOM   3752  CA  MET   480     200.414 173.540 167.083  1.00145.09           C
ATOM   3753  CB  MET   480     200.064 172.514 165.985  1.00145.09           C
ATOM   3754  CG  MET   480     200.323 171.056 166.366  1.00145.09           C
ATOM   3755  SD  MET   480     200.394 169.921 164.944  1.00145.09           S
ATOM   3756  CE  MET   480     201.843 170.688 164.157  1.00145.09           C
ATOM   3757  C   MET   480     201.697 173.090 167.702  1.00145.09           C
ATOM   3758  O   MET   480     201.712 172.503 168.781  1.00145.09           O
ATOM   3759  N   VAL   481     202.818 173.356 167.019  1.00104.02           N
ATOM   3760  CA  VAL   481     204.097 172.908 167.478  1.00104.02           C
ATOM   3761  CB  VAL   481     205.189 173.172 166.483  1.00104.02           C
ATOM   3762  CG1 VAL   481     205.404 174.685 166.372  1.00104.02           C
ATOM   3763  CG2 VAL   481     206.448 172.392 166.890  1.00104.02           C
ATOM   3764  C   VAL   481     204.406 173.627 168.750  1.00104.02           C
ATOM   3765  O   VAL   481     205.156 173.132 169.587  1.00104.02           O
ATOM   3766  N   LEU   482     203.840 174.839 168.883  1.00138.91           N
ATOM   3767  CA  LEU   482     204.015 175.737 169.986  1.00138.91           C
ATOM   3768  CB  LEU   482     203.108 176.980 169.795  1.00138.91           C
ATOM   3769  CG  LEU   482     203.369 178.155 170.753  1.00138.91           C
ATOM   3770  CD1 LEU   482     203.139 177.795 172.235  1.00138.91           C
ATOM   3771  CD2 LEU   482     204.733 178.785 170.430  1.00138.91           C
ATOM   3772  C   LEU   482     203.538 175.064 171.244  1.00138.91           C
ATOM   3773  O   LEU   482     204.178 175.154 172.294  1.00138.91           O
ATOM   3774  N   LYS   483     202.338 174.456 171.145  1.00119.87           N
ATOM   3775  CA  LYS   483     201.583 173.789 172.169  1.00119.87           C
ATOM   3776  CB  LYS   483     200.158 173.440 171.695  1.00119.87           C
ATOM   3777  CG  LYS   483     199.187 174.616 171.549  1.00119.87           C
ATOM   3778  CD  LYS   483     197.916 174.228 170.778  1.00119.87           C
ATOM   3779  CE  LYS   483     196.747 175.216 170.876  1.00119.87           C
ATOM   3780  NZ  LYS   483     196.040 175.092 172.176  1.00119.87           N
ATOM   3781  C   LYS   483     202.164 172.477 172.586  1.00119.87           C
ATOM   3782  O   LYS   483     202.214 172.156 173.771  1.00119.87           O
ATOM   3783  N   VAL   484     202.607 171.663 171.619  1.00 60.75           N
ATOM   3784  CA  VAL   484     203.052 170.344 171.957  1.00 60.75           C
ATOM   3785  CB  VAL   484     203.524 169.556 170.779  1.00 60.75           C
ATOM   3786  CG1 VAL   484     203.971 168.176 171.290  1.00 60.75           C
ATOM   3787  CG2 VAL   484     202.409 169.518 169.721  1.00 60.75           C
ATOM   3788  C   VAL   484     204.216 170.491 172.877  1.00 60.75           C
ATOM   3789  O   VAL   484     204.535 169.599 173.656  1.00 60.75           O
ATOM   3790  N   TYR   485     204.924 171.614 172.730  1.00173.60           N
ATOM   3791  CA  TYR   485     206.100 171.987 173.452  1.00173.60           C
ATOM   3792  CB  TYR   485     206.545 173.346 172.863  1.00173.60           C
ATOM   3793  CG  TYR   485     207.968 173.784 173.020  1.00173.60           C
ATOM   3794  CD1 TYR   485     208.451 174.314 174.192  1.00173.60           C
ATOM   3795  CD2 TYR   485     208.830 173.680 171.947  1.00173.60           C
ATOM   3796  CE1 TYR   485     209.761 174.729 174.286  1.00173.60           C
ATOM   3797  CE2 TYR   485     210.139 174.093 172.032  1.00173.60           C
ATOM   3798  CZ  TYR   485     210.606 174.623 173.211  1.00173.60           C
ATOM   3799  OH  TYR   485     211.943 175.062 173.326  1.00173.60           O
ATOM   3800  C   TYR   485     205.741 172.205 174.900  1.00173.60           C
ATOM   3801  O   TYR   485     206.373 171.644 175.791  1.00173.60           O
ATOM   3802  N   SER   486     204.708 173.033 175.175  1.00151.79           N
ATOM   3803  CA  SER   486     204.313 173.377 176.519  1.00151.79           C
ATOM   3804  CB  SER   486     203.397 174.614 176.578  1.00151.79           C
ATOM   3805  OG  SER   486     202.973 174.855 177.913  1.00151.79           O
ATOM   3806  C   SER   486     203.615 172.268 177.254  1.00151.79           C
ATOM   3807  O   SER   486     203.905 172.045 178.427  1.00151.79           O
ATOM   3808  N   TYR   487     202.615 171.633 176.617  1.00206.56           N
ATOM   3809  CA  TYR   487     201.796 170.566 177.127  1.00206.56           C
ATOM   3810  CB  TYR   487     200.404 170.440 176.468  1.00206.56           C
ATOM   3811  CG  TYR   487     199.484 171.243 177.317  1.00206.56           C
ATOM   3812  CD1 TYR   487     199.919 171.561 178.580  1.00206.56           C
ATOM   3813  CD2 TYR   487     198.244 171.692 176.904  1.00206.56           C
ATOM   3814  CE1 TYR   487     199.132 172.285 179.437  1.00206.56           C
ATOM   3815  CE2 TYR   487     197.446 172.418 177.764  1.00206.56           C
ATOM   3816  CZ  TYR   487     197.888 172.709 179.037  1.00206.56           C
ATOM   3817  OH  TYR   487     197.078 173.449 179.929  1.00206.56           O
ATOM   3818  C   TYR   487     202.441 169.222 177.163  1.00206.56           C
ATOM   3819  O   TYR   487     202.021 168.368 177.938  1.00206.56           O
ATOM   3820  N   GLY   488     203.408 168.949 176.283  1.00 63.98           N
ATOM   3821  CA  GLY   488     203.885 167.608 176.179  1.00 63.98           C
ATOM   3822  C   GLY   488     203.010 167.051 175.103  1.00 63.98           C
ATOM   3823  O   GLY   488     202.321 167.829 174.439  1.00 63.98           O
ATOM   3824  N   PHE   489     203.123 165.738 174.798  1.00173.89           N
ATOM   3825  CA  PHE   489     202.247 165.131 173.831  1.00173.89           C
ATOM   3826  CB  PHE   489     202.864 163.915 173.114  1.00173.89           C
ATOM   3827  CG  PHE   489     202.172 163.785 171.795  1.00173.89           C
ATOM   3828  CD1 PHE   489     200.943 163.184 171.658  1.00173.89           C
ATOM   3829  CD2 PHE   489     202.770 164.284 170.661  1.00173.89           C
ATOM   3830  CE1 PHE   489     200.334 163.086 170.424  1.00173.89           C
ATOM   3831  CE2 PHE   489     202.167 164.189 169.426  1.00173.89           C
ATOM   3832  CZ  PHE   489     200.942 163.588 169.301  1.00173.89           C
ATOM   3833  C   PHE   489     200.974 164.659 174.478  1.00173.89           C
ATOM   3834  O   PHE   489     199.878 164.795 173.937  1.00173.89           O
ATOM   3835  N   GLU   490     201.140 164.074 175.678  1.00172.23           N
ATOM   3836  CA  GLU   490     200.156 163.383 176.460  1.00172.23           C
ATOM   3837  CB  GLU   490     200.782 162.994 177.804  1.00172.23           C
ATOM   3838  CG  GLU   490     199.912 162.102 178.667  1.00172.23           C
ATOM   3839  CD  GLU   490     200.292 160.704 178.256  1.00172.23           C
ATOM   3840  OE1 GLU   490     201.522 160.459 178.108  1.00172.23           O
ATOM   3841  OE2 GLU   490     199.375 159.864 178.088  1.00172.23           O
ATOM   3842  C   GLU   490     199.019 164.265 176.830  1.00172.23           C
ATOM   3843  O   GLU   490     197.862 163.963 176.535  1.00172.23           O
ATOM   3844  N   ASN   491     199.351 165.387 177.491  1.00114.14           N
ATOM   3845  CA  ASN   491     198.397 166.331 177.975  1.00114.14           C
ATOM   3846  CB  ASN   491     199.014 167.436 178.828  1.00114.14           C
ATOM   3847  CG  ASN   491     199.391 166.789 180.135  1.00114.14           C
ATOM   3848  OD1 ASN   491     198.924 165.697 180.460  1.00114.14           O
ATOM   3849  ND2 ASN   491     200.248 167.495 180.911  1.00114.14           N
ATOM   3850  C   ASN   491     197.766 166.991 176.808  1.00114.14           C
ATOM   3851  O   ASN   491     196.648 167.482 176.911  1.00114.14           O
ATOM   3852  N   TYR   492     198.509 167.109 175.699  1.00154.91           N
ATOM   3853  CA  TYR   492     197.992 167.724 174.509  1.00154.91           C
ATOM   3854  CB  TYR   492     199.086 167.911 173.435  1.00154.91           C
ATOM   3855  CG  TYR   492     198.589 168.665 172.235  1.00154.91           C
ATOM   3856  CD1 TYR   492     197.640 168.165 171.371  1.00154.91           C
ATOM   3857  CD2 TYR   492     199.133 169.890 171.938  1.00154.91           C
ATOM   3858  CE1 TYR   492     197.219 168.872 170.267  1.00154.91           C
ATOM   3859  CE2 TYR   492     198.721 170.604 170.835  1.00154.91           C
ATOM   3860  CZ  TYR   492     197.761 170.102 169.993  1.00154.91           C
ATOM   3861  OH  TYR   492     197.342 170.836 168.862  1.00154.91           O
ATOM   3862  C   TYR   492     196.937 166.850 173.896  1.00154.91           C
ATOM   3863  O   TYR   492     195.873 167.317 173.494  1.00154.91           O
ATOM   3864  N   TRP   493     197.224 165.542 173.820  1.00124.20           N
ATOM   3865  CA  TRP   493     196.431 164.583 173.101  1.00124.20           C
ATOM   3866  CB  TRP   493     197.116 163.213 172.952  1.00124.20           C
ATOM   3867  CG  TRP   493     196.286 162.239 172.155  1.00124.20           C
ATOM   3868  CD2 TRP   493     196.081 162.342 170.739  1.00124.20           C
ATOM   3869  CD1 TRP   493     195.543 161.176 172.579  1.00124.20           C
ATOM   3870  NE1 TRP   493     194.885 160.611 171.514  1.00124.20           N
ATOM   3871  CE2 TRP   493     195.205 161.321 170.375  1.00124.20           C
ATOM   3872  CE3 TRP   493     196.570 163.226 169.822  1.00124.20           C
ATOM   3873  CZ2 TRP   493     194.803 161.169 169.081  1.00124.20           C
ATOM   3874  CZ3 TRP   493     196.175 163.061 168.513  1.00124.20           C
ATOM   3875  CH2 TRP   493     195.307 162.053 168.151  1.00124.20           C
ATOM   3876  C   TRP   493     195.077 164.380 173.708  1.00124.20           C
ATOM   3877  O   TRP   493     194.175 163.875 173.045  1.00124.20           O
ATOM   3878  N   ARG   494     194.890 164.703 174.995  1.00126.35           N
ATOM   3879  CA  ARG   494     193.648 164.382 175.642  1.00126.35           C
ATOM   3880  CB  ARG   494     193.664 164.801 177.118  1.00126.35           C
ATOM   3881  CG  ARG   494     194.714 164.048 177.929  1.00126.35           C
ATOM   3882  CD  ARG   494     194.117 163.177 179.030  1.00126.35           C
ATOM   3883  NE  ARG   494     193.481 164.118 179.985  1.00126.35           N
ATOM   3884  CZ  ARG   494     194.275 164.807 180.854  1.00126.35           C
ATOM   3885  NH1 ARG   494     195.618 164.570 180.885  1.00126.35           N
ATOM   3886  NH2 ARG   494     193.725 165.754 181.667  1.00126.35           N
ATOM   3887  C   ARG   494     192.432 165.023 175.022  1.00126.35           C
ATOM   3888  O   ARG   494     191.470 164.326 174.706  1.00126.35           O
ATOM   3889  N   ASP   495     192.432 166.353 174.803  1.00 83.13           N
ATOM   3890  CA  ASP   495     191.241 167.028 174.346  1.00 83.13           C
ATOM   3891  CB  ASP   495     191.383 168.556 174.480  1.00 83.13           C
ATOM   3892  CG  ASP   495     190.010 169.207 174.507  1.00 83.13           C
ATOM   3893  OD1 ASP   495     189.019 168.544 174.105  1.00 83.13           O
ATOM   3894  OD2 ASP   495     189.937 170.388 174.940  1.00 83.13           O
ATOM   3895  C   ASP   495     190.979 166.681 172.911  1.00 83.13           C
ATOM   3896  O   ASP   495     191.907 166.515 172.123  1.00 83.13           O
ATOM   3897  N   GLY   496     189.686 166.543 172.548  1.00 27.99           N
ATOM   3898  CA  GLY   496     189.277 166.188 171.218  1.00 27.99           C
ATOM   3899  C   GLY   496     189.581 167.276 170.232  1.00 27.99           C
ATOM   3900  O   GLY   496     190.024 166.998 169.120  1.00 27.99           O
ATOM   3901  N   GLN   497     189.350 168.548 170.612  1.00 48.49           N
ATOM   3902  CA  GLN   497     189.535 169.647 169.706  1.00 48.49           C
ATOM   3903  CB  GLN   497     189.267 171.009 170.381  1.00 48.49           C
ATOM   3904  CG  GLN   497     189.544 172.233 169.501  1.00 48.49           C
ATOM   3905  CD  GLN   497     189.455 173.466 170.393  1.00 48.49           C
ATOM   3906  OE1 GLN   497     188.379 173.839 170.860  1.00 48.49           O
ATOM   3907  NE2 GLN   497     190.624 174.113 170.647  1.00 48.49           N
ATOM   3908  C   GLN   497     190.959 169.656 169.258  1.00 48.49           C
ATOM   3909  O   GLN   497     191.245 169.855 168.079  1.00 48.49           O
ATOM   3910  N   ASN   498     191.891 169.421 170.197  1.00 61.78           N
ATOM   3911  CA  ASN   498     193.291 169.490 169.900  1.00 61.78           C
ATOM   3912  CB  ASN   498     194.177 169.322 171.147  1.00 61.78           C
ATOM   3913  CG  ASN   498     193.989 170.549 172.030  1.00 61.78           C
ATOM   3914  OD1 ASN   498     193.274 170.501 173.030  1.00 61.78           O
ATOM   3915  ND2 ASN   498     194.644 171.680 171.656  1.00 61.78           N
ATOM   3916  C   ASN   498     193.700 168.438 168.922  1.00 61.78           C
ATOM   3917  O   ASN   498     194.434 168.721 167.980  1.00 61.78           O
ATOM   3918  N   ARG   499     193.251 167.186 169.116  1.00101.62           N
ATOM   3919  CA  ARG   499     193.675 166.158 168.211  1.00101.62           C
ATOM   3920  CB  ARG   499     193.428 164.730 168.717  1.00101.62           C
ATOM   3921  CG  ARG   499     192.009 164.399 169.163  1.00101.62           C
ATOM   3922  CD  ARG   499     191.943 162.959 169.666  1.00101.62           C
ATOM   3923  NE  ARG   499     190.697 162.783 170.452  1.00101.62           N
ATOM   3924  CZ  ARG   499     190.697 161.907 171.497  1.00101.62           C
ATOM   3925  NH1 ARG   499     191.842 161.236 171.817  1.00101.62           N
ATOM   3926  NH2 ARG   499     189.562 161.709 172.228  1.00101.62           N
ATOM   3927  C   ARG   499     193.093 166.396 166.860  1.00101.62           C
ATOM   3928  O   ARG   499     193.721 166.104 165.845  1.00101.62           O
ATOM   3929  N   PHE   500     191.870 166.950 166.816  1.00 49.31           N
ATOM   3930  CA  PHE   500     191.222 167.215 165.568  1.00 49.31           C
ATOM   3931  CB  PHE   500     189.824 167.813 165.790  1.00 49.31           C
ATOM   3932  CG  PHE   500     189.140 167.921 164.475  1.00 49.31           C
ATOM   3933  CD1 PHE   500     188.681 166.791 163.844  1.00 49.31           C
ATOM   3934  CD2 PHE   500     188.935 169.149 163.889  1.00 49.31           C
ATOM   3935  CE1 PHE   500     188.041 166.880 162.631  1.00 49.31           C
ATOM   3936  CE2 PHE   500     188.295 169.243 162.678  1.00 49.31           C
ATOM   3937  CZ  PHE   500     187.848 168.108 162.045  1.00 49.31           C
ATOM   3938  C   PHE   500     192.058 168.201 164.811  1.00 49.31           C
ATOM   3939  O   PHE   500     192.320 168.025 163.621  1.00 49.31           O
ATOM   3940  N   ASP   501     192.517 169.261 165.498  1.00 55.18           N
ATOM   3941  CA  ASP   501     193.308 170.281 164.874  1.00 55.18           C
ATOM   3942  CB  ASP   501     193.710 171.401 165.850  1.00 55.18           C
ATOM   3943  CG  ASP   501     192.444 172.111 166.301  1.00 55.18           C
ATOM   3944  OD1 ASP   501     191.338 171.647 165.912  1.00 55.18           O
ATOM   3945  OD2 ASP   501     192.564 173.121 167.044  1.00 55.18           O
ATOM   3946  C   ASP   501     194.584 169.666 164.393  1.00 55.18           C
ATOM   3947  O   ASP   501     195.070 169.975 163.305  1.00 55.18           O
ATOM   3948  N   PHE   502     195.153 168.760 165.202  1.00 59.75           N
ATOM   3949  CA  PHE   502     196.401 168.123 164.905  1.00 59.75           C
ATOM   3950  CB  PHE   502     196.765 167.137 166.036  1.00 59.75           C
ATOM   3951  CG  PHE   502     197.951 166.317 165.676  1.00 59.75           C
ATOM   3952  CD1 PHE   502     199.231 166.776 165.881  1.00 59.75           C
ATOM   3953  CD2 PHE   502     197.766 165.062 165.143  1.00 59.75           C
ATOM   3954  CE1 PHE   502     200.310 165.990 165.544  1.00 59.75           C
ATOM   3955  CE2 PHE   502     198.838 164.275 164.804  1.00 59.75           C
ATOM   3956  CZ  PHE   502     200.116 164.741 165.005  1.00 59.75           C
ATOM   3957  C   PHE   502     196.281 167.379 163.610  1.00 59.75           C
ATOM   3958  O   PHE   502     197.138 167.501 162.734  1.00 59.75           O
ATOM   3959  N   VAL   503     195.200 166.593 163.449  1.00 32.71           N
ATOM   3960  CA  VAL   503     195.023 165.788 162.272  1.00 32.71           C
ATOM   3961  CB  VAL   503     193.840 164.875 162.375  1.00 32.71           C
ATOM   3962  CG1 VAL   503     193.685 164.114 161.047  1.00 32.71           C
ATOM   3963  CG2 VAL   503     194.043 163.964 163.598  1.00 32.71           C
ATOM   3964  C   VAL   503     194.831 166.646 161.056  1.00 32.71           C
ATOM   3965  O   VAL   503     195.415 166.386 160.006  1.00 32.71           O
ATOM   3966  N   ILE   504     194.001 167.697 161.149  1.00154.14           N
ATOM   3967  CA  ILE   504     193.744 168.494 159.983  1.00154.14           C
ATOM   3968  CB  ILE   504     192.679 169.534 160.189  1.00154.14           C
ATOM   3969  CG1 ILE   504     192.220 170.094 158.832  1.00154.14           C
ATOM   3970  CG2 ILE   504     193.211 170.600 161.159  1.00154.14           C
ATOM   3971  CD1 ILE   504     191.479 169.070 157.971  1.00154.14           C
ATOM   3972  C   ILE   504     195.009 169.172 159.557  1.00154.14           C
ATOM   3973  O   ILE   504     195.294 169.284 158.366  1.00154.14           O
ATOM   3974  N   THR   505     195.801 169.659 160.529  1.00115.06           N
ATOM   3975  CA  THR   505     197.006 170.371 160.212  1.00115.06           C
ATOM   3976  CB  THR   505     197.650 170.988 161.428  1.00115.06           C
ATOM   3977  OG1 THR   505     198.542 172.017 161.035  1.00115.06           O
ATOM   3978  CG2 THR   505     198.414 169.916 162.221  1.00115.06           C
ATOM   3979  C   THR   505     197.981 169.447 159.536  1.00115.06           C
ATOM   3980  O   THR   505     198.641 169.839 158.574  1.00115.06           O
ATOM   3981  N   VAL   506     198.101 168.187 160.010  1.00 84.09           N
ATOM   3982  CA  VAL   506     199.049 167.266 159.442  1.00 84.09           C
ATOM   3983  CB  VAL   506     199.160 165.969 160.203  1.00 84.09           C
ATOM   3984  CG1 VAL   506     197.861 165.161 160.051  1.00 84.09           C
ATOM   3985  CG2 VAL   506     200.411 165.220 159.713  1.00 84.09           C
ATOM   3986  C   VAL   506     198.673 166.958 158.027  1.00 84.09           C
ATOM   3987  O   VAL   506     199.533 166.907 157.149  1.00 84.09           O
ATOM   3988  N   ILE   507     197.370 166.750 157.768  1.00 36.11           N
ATOM   3989  CA  ILE   507     196.896 166.409 156.458  1.00 36.11           C
ATOM   3990  CB  ILE   507     195.419 166.139 156.433  1.00 36.11           C
ATOM   3991  CG1 ILE   507     195.077 164.980 157.386  1.00 36.11           C
ATOM   3992  CG2 ILE   507     195.009 165.872 154.975  1.00 36.11           C
ATOM   3993  CD1 ILE   507     193.584 164.835 157.669  1.00 36.11           C
ATOM   3994  C   ILE   507     197.175 167.560 155.544  1.00 36.11           C
ATOM   3995  O   ILE   507     197.528 167.370 154.382  1.00 36.11           O
ATOM   3996  N   ILE   508     197.000 168.798 156.043  1.00 45.02           N
ATOM   3997  CA  ILE   508     197.223 169.938 155.207  1.00 45.02           C
ATOM   3998  CB  ILE   508     196.960 171.236 155.917  1.00 45.02           C
ATOM   3999  CG1 ILE   508     195.482 171.333 156.331  1.00 45.02           C
ATOM   4000  CG2 ILE   508     197.417 172.384 155.001  1.00 45.02           C
ATOM   4001  CD1 ILE   508     195.187 172.488 157.288  1.00 45.02           C
ATOM   4002  C   ILE   508     198.658 169.949 154.779  1.00 45.02           C
ATOM   4003  O   ILE   508     198.963 170.100 153.597  1.00 45.02           O
ATOM   4004  N   VAL   509     199.580 169.748 155.735  1.00 45.58           N
ATOM   4005  CA  VAL   509     200.989 169.815 155.452  1.00 45.58           C
ATOM   4006  CB  VAL   509     201.823 169.604 156.679  1.00 45.58           C
ATOM   4007  CG1 VAL   509     203.300 169.578 156.263  1.00 45.58           C
ATOM   4008  CG2 VAL   509     201.479 170.694 157.707  1.00 45.58           C
ATOM   4009  C   VAL   509     201.384 168.754 154.468  1.00 45.58           C
ATOM   4010  O   VAL   509     202.138 169.028 153.536  1.00 45.58           O
ATOM   4011  N   ILE   510     200.905 167.511 154.661  1.00 83.40           N
ATOM   4012  CA  ILE   510     201.267 166.411 153.801  1.00 83.40           C
ATOM   4013  CB  ILE   510     200.801 165.075 154.307  1.00 83.40           C
ATOM   4014  CG1 ILE   510     201.390 163.953 153.435  1.00 83.40           C
ATOM   4015  CG2 ILE   510     199.264 165.082 154.359  1.00 83.40           C
ATOM   4016  CD1 ILE   510     202.911 163.847 153.521  1.00 83.40           C
ATOM   4017  C   ILE   510     200.708 166.594 152.420  1.00 83.40           C
ATOM   4018  O   ILE   510     201.373 166.314 151.423  1.00 83.40           O
ATOM   4019  N   GLY   511     199.467 167.097 152.342  1.00 69.74           N
ATOM   4020  CA  GLY   511     198.697 167.252 151.142  1.00 69.74           C
ATOM   4021  C   GLY   511     199.399 168.157 150.188  1.00 69.74           C
ATOM   4022  O   GLY   511     199.001 168.249 149.030  1.00 69.74           O
ATOM   4023  N   GLU   512     200.372 168.949 150.673  1.00122.19           N
ATOM   4024  CA  GLU   512     201.060 169.856 149.808  1.00122.19           C
ATOM   4025  CB  GLU   512     202.096 170.726 150.541  1.00122.19           C
ATOM   4026  CG  GLU   512     202.511 171.967 149.751  1.00122.19           C
ATOM   4027  CD  GLU   512     201.410 173.005 149.928  1.00122.19           C
ATOM   4028  OE1 GLU   512     200.227 172.670 149.648  1.00122.19           O
ATOM   4029  OE2 GLU   512     201.738 174.145 150.349  1.00122.19           O
ATOM   4030  C   GLU   512     201.764 169.075 148.764  1.00122.19           C
ATOM   4031  O   GLU   512     202.742 168.375 149.017  1.00122.19           O
ATOM   4032  N   THR   513     201.264 169.195 147.530  1.00 99.15           N
ATOM   4033  CA  THR   513     201.892 168.489 146.472  1.00 99.15           C
ATOM   4034  CB  THR   513     200.991 167.507 145.782  1.00 99.15           C
ATOM   4035  OG1 THR   513     201.737 166.725 144.863  1.00 99.15           O
ATOM   4036  CG2 THR   513     199.879 168.280 145.054  1.00 99.15           C
ATOM   4037  C   THR   513     202.287 169.511 145.478  1.00 99.15           C
ATOM   4038  O   THR   513     201.856 170.661 145.517  1.00 99.15           O
ATOM   4039  N   ILE   514     203.168 169.095 144.567  1.00 67.28           N
ATOM   4040  CA  ILE   514     203.624 169.952 143.525  1.00 67.28           C
ATOM   4041  CB  ILE   514     205.113 170.186 143.591  1.00 67.28           C
ATOM   4042  CG1 ILE   514     205.482 170.743 144.977  1.00 67.28           C
ATOM   4043  CG2 ILE   514     205.525 171.150 142.466  1.00 67.28           C
ATOM   4044  CD1 ILE   514     206.985 170.728 145.251  1.00 67.28           C
ATOM   4045  C   ILE   514     203.282 169.149 142.306  1.00 67.28           C
ATOM   4046  O   ILE   514     202.698 168.073 142.436  1.00 67.28           O
ATOM   4047  N   ASP   515     203.589 169.643 141.094  1.00 52.03           N
ATOM   4048  CA  ASP   515     203.249 168.883 139.928  1.00 52.03           C
ATOM   4049  CB  ASP   515     203.724 169.536 138.619  1.00 52.03           C
ATOM   4050  CG  ASP   515     202.856 170.760 138.355  1.00 52.03           C
ATOM   4051  OD1 ASP   515     201.900 170.991 139.143  1.00 52.03           O
ATOM   4052  OD2 ASP   515     203.134 171.476 137.357  1.00 52.03           O
ATOM   4053  C   ASP   515     203.897 167.535 140.031  1.00 52.03           C
ATOM   4054  O   ASP   515     203.257 166.522 139.755  1.00 52.03           O
ATOM   4055  N   PHE   516     205.172 167.472 140.450  1.00310.79           N
ATOM   4056  CA  PHE   516     205.770 166.171 140.546  1.00310.79           C
ATOM   4057  CB  PHE   516     206.490 165.711 139.266  1.00310.79           C
ATOM   4058  CG  PHE   516     207.637 166.615 138.990  1.00310.79           C
ATOM   4059  CD1 PHE   516     207.459 167.768 138.264  1.00310.79           C
ATOM   4060  CD2 PHE   516     208.891 166.309 139.459  1.00310.79           C
ATOM   4061  CE1 PHE   516     208.522 168.604 138.011  1.00310.79           C
ATOM   4062  CE2 PHE   516     209.958 167.139 139.210  1.00310.79           C
ATOM   4063  CZ  PHE   516     209.773 168.290 138.485  1.00310.79           C
ATOM   4064  C   PHE   516     206.724 166.157 141.697  1.00310.79           C
ATOM   4065  O   PHE   516     206.694 167.035 142.562  1.00310.79           O
ATOM   4066  N   ALA   517     207.597 165.131 141.733  1.00215.54           N
ATOM   4067  CA  ALA   517     208.520 164.924 142.812  1.00215.54           C
ATOM   4068  CB  ALA   517     209.431 163.702 142.612  1.00215.54           C
ATOM   4069  C   ALA   517     209.389 166.131 142.948  1.00215.54           C
ATOM   4070  O   ALA   517     209.475 166.964 142.050  1.00215.54           O
ATOM   4071  N   PHE   518     210.032 166.271 144.121  1.00190.23           N
ATOM   4072  CA  PHE   518     210.840 167.431 144.342  1.00190.23           C
ATOM   4073  CB  PHE   518     211.548 167.410 145.707  1.00190.23           C
ATOM   4074  CG  PHE   518     210.497 167.428 146.764  1.00190.23           C
ATOM   4075  CD1 PHE   518     209.799 166.282 147.071  1.00190.23           C
ATOM   4076  CD2 PHE   518     210.218 168.583 147.458  1.00190.23           C
ATOM   4077  CE1 PHE   518     208.832 166.289 148.049  1.00190.23           C
ATOM   4078  CE2 PHE   518     209.251 168.595 148.436  1.00190.23           C
ATOM   4079  CZ  PHE   518     208.554 167.448 148.732  1.00190.23           C
ATOM   4080  C   PHE   518     211.901 167.451 143.291  1.00190.23           C
ATOM   4081  O   PHE   518     212.779 166.592 143.234  1.00190.23           O
ATOM   4082  N   PRO   519     211.811 168.444 142.455  1.00 73.10           N
ATOM   4083  CA  PRO   519     212.726 168.656 141.371  1.00 73.10           C
ATOM   4084  CD  PRO   519     210.924 169.572 142.672  1.00 73.10           C
ATOM   4085  CB  PRO   519     212.156 169.843 140.599  1.00 73.10           C
ATOM   4086  CG  PRO   519     211.418 170.646 141.688  1.00 73.10           C
ATOM   4087  C   PRO   519     214.061 168.996 141.944  1.00 73.10           C
ATOM   4088  O   PRO   519     214.109 169.620 143.003  1.00 73.10           O
ATOM   4089  N   ASP   520     215.154 168.577 141.283  1.00 37.63           N
ATOM   4090  CA  ASP   520     216.454 168.956 141.750  1.00 37.63           C
ATOM   4091  CB  ASP   520     217.597 168.282 140.972  1.00 37.63           C
ATOM   4092  CG  ASP   520     217.611 166.802 141.327  1.00 37.63           C
ATOM   4093  OD1 ASP   520     216.788 166.389 142.188  1.00 37.63           O
ATOM   4094  OD2 ASP   520     218.450 166.066 140.743  1.00 37.63           O
ATOM   4095  C   ASP   520     216.577 170.429 141.531  1.00 37.63           C
ATOM   4096  O   ASP   520     217.067 171.166 142.385  1.00 37.63           O
ATOM   4097  N   ASP   521     216.099 170.893 140.362  1.00198.63           N
ATOM   4098  CA  ASP   521     216.194 172.275 139.996  1.00198.63           C
ATOM   4099  CB  ASP   521     216.173 172.507 138.474  1.00198.63           C
ATOM   4100  CG  ASP   521     214.858 171.974 137.921  1.00198.63           C
ATOM   4101  OD1 ASP   521     214.127 171.286 138.682  1.00198.63           O
ATOM   4102  OD2 ASP   521     214.570 172.241 136.723  1.00198.63           O
ATOM   4103  C   ASP   521     215.050 173.016 140.605  1.00198.63           C
ATOM   4104  O   ASP   521     214.283 172.464 141.392  1.00198.63           O
ATOM   4105  N   ALA   522     214.927 174.311 140.256  1.00221.69           N
ATOM   4106  CA  ALA   522     213.887 175.128 140.805  1.00221.69           C
ATOM   4107  CB  ALA   522     213.965 176.602 140.369  1.00221.69           C
ATOM   4108  C   ALA   522     212.579 174.588 140.337  1.00221.69           C
ATOM   4109  O   ALA   522     212.478 174.000 139.262  1.00221.69           O
ATOM   4110  N   LEU   523     211.539 174.755 141.173  1.00243.05           N
ATOM   4111  CA  LEU   523     210.239 174.265 140.833  1.00243.05           C
ATOM   4112  CB  LEU   523     209.299 174.157 142.047  1.00243.05           C
ATOM   4113  CG  LEU   523     209.785 173.138 143.097  1.00243.05           C
ATOM   4114  CD1 LEU   523     211.130 173.565 143.707  1.00243.05           C
ATOM   4115  CD2 LEU   523     208.710 172.863 144.160  1.00243.05           C
ATOM   4116  C   LEU   523     209.633 175.210 139.847  1.00243.05           C
ATOM   4117  O   LEU   523     209.856 176.419 139.876  1.00243.05           O
ATOM   4118  N   PRO   524     208.894 174.637 138.940  1.00102.80           N
ATOM   4119  CA  PRO   524     208.206 175.412 137.945  1.00102.80           C
ATOM   4120  CD  PRO   524     209.232 173.313 138.452  1.00102.80           C
ATOM   4121  CB  PRO   524     207.944 174.470 136.768  1.00102.80           C
ATOM   4122  CG  PRO   524     208.224 173.062 137.323  1.00102.80           C
ATOM   4123  C   PRO   524     206.965 175.990 138.537  1.00102.80           C
ATOM   4124  O   PRO   524     206.544 175.534 139.597  1.00102.80           O
ATOM   4125  N   PHE   525     206.368 177.001 137.878  1.00240.00           N
ATOM   4126  CA  PHE   525     205.180 177.580 138.422  1.00240.00           C
ATOM   4127  CB  PHE   525     205.132 179.108 138.257  1.00240.00           C
ATOM   4128  CG  PHE   525     206.394 179.628 138.862  1.00240.00           C
ATOM   4129  CD1 PHE   525     206.567 179.670 140.226  1.00240.00           C
ATOM   4130  CD2 PHE   525     207.408 180.079 138.050  1.00240.00           C
ATOM   4131  CE1 PHE   525     207.737 180.149 140.769  1.00240.00           C
ATOM   4132  CE2 PHE   525     208.579 180.561 138.585  1.00240.00           C
ATOM   4133  CZ  PHE   525     208.744 180.597 139.948  1.00240.00           C
ATOM   4134  C   PHE   525     204.040 176.987 137.659  1.00240.00           C
ATOM   4135  O   PHE   525     204.080 176.898 136.433  1.00240.00           O
ATOM   4136  N   PHE   526     202.994 176.542 138.382  1.00273.06           N
ATOM   4137  CA  PHE   526     201.868 175.916 137.749  1.00273.06           C
ATOM   4138  CB  PHE   526     201.983 174.387 137.616  1.00273.06           C
ATOM   4139  CG  PHE   526     202.869 174.089 136.456  1.00273.06           C
ATOM   4140  CD1 PHE   526     202.330 173.982 135.195  1.00273.06           C
ATOM   4141  CD2 PHE   526     204.225 173.920 136.619  1.00273.06           C
ATOM   4142  CE1 PHE   526     203.127 173.708 134.108  1.00273.06           C
ATOM   4143  CE2 PHE   526     205.028 173.648 135.537  1.00273.06           C
ATOM   4144  CZ  PHE   526     204.480 173.542 134.281  1.00273.06           C
ATOM   4145  C   PHE   526     200.649 176.190 138.560  1.00273.06           C
ATOM   4146  O   PHE   526     200.599 177.129 139.352  1.00273.06           O
ATOM   4147  N   THR   527     199.616 175.355 138.344  1.00222.03           N
ATOM   4148  CA  THR   527     198.371 175.503 139.030  1.00222.03           C
ATOM   4149  CB  THR   527     197.294 174.602 138.501  1.00222.03           C
ATOM   4150  OG1 THR   527     197.628 173.245 138.755  1.00222.03           O
ATOM   4151  CG2 THR   527     197.168 174.832 136.986  1.00222.03           C
ATOM   4152  C   THR   527     198.603 175.122 140.453  1.00222.03           C
ATOM   4153  O   THR   527     199.699 174.712 140.829  1.00222.03           O
ATOM   4154  N   ASN   528     197.560 175.282 141.288  1.00 75.72           N
ATOM   4155  CA  ASN   528     197.655 174.979 142.683  1.00 75.72           C
ATOM   4156  CB  ASN   528     197.418 176.201 143.587  1.00 75.72           C
ATOM   4157  CG  ASN   528     198.545 177.187 143.321  1.00 75.72           C
ATOM   4158  OD1 ASN   528     198.308 178.329 142.927  1.00 75.72           O
ATOM   4159  ND2 ASN   528     199.809 176.734 143.533  1.00 75.72           N
ATOM   4160  C   ASN   528     196.575 173.997 142.982  1.00 75.72           C
ATOM   4161  O   ASN   528     195.837 173.584 142.089  1.00 75.72           O
ATOM   4162  N   GLY   529     196.471 173.573 144.256  1.00 38.51           N
ATOM   4163  CA  GLY   529     195.460 172.615 144.580  1.00 38.51           C
ATOM   4164  C   GLY   529     194.363 173.324 145.305  1.00 38.51           C
ATOM   4165  O   GLY   529     194.587 174.041 146.279  1.00 38.51           O
ATOM   4166  N   GLU   530     193.133 173.132 144.801  1.00107.77           N
ATOM   4167  CA  GLU   530     191.911 173.677 145.314  1.00107.77           C
ATOM   4168  CB  GLU   530     190.757 173.458 144.330  1.00107.77           C
ATOM   4169  CG  GLU   530     189.412 174.002 144.796  1.00107.77           C
ATOM   4170  CD  GLU   530     188.435 173.687 143.678  1.00107.77           C
ATOM   4171  OE1 GLU   530     188.788 173.960 142.500  1.00107.77           O
ATOM   4172  OE2 GLU   530     187.333 173.156 143.982  1.00107.77           O
ATOM   4173  C   GLU   530     191.535 173.005 146.599  1.00107.77           C
ATOM   4174  O   GLU   530     190.921 173.615 147.472  1.00107.77           O
ATOM   4175  N   TRP   531     191.906 171.718 146.731  1.00100.86           N
ATOM   4176  CA  TRP   531     191.508 170.834 147.792  1.00100.86           C
ATOM   4177  CB  TRP   531     191.881 169.358 147.521  1.00100.86           C
ATOM   4178  CG  TRP   531     193.351 169.022 147.433  1.00100.86           C
ATOM   4179  CD2 TRP   531     194.073 168.332 148.463  1.00100.86           C
ATOM   4180  CD1 TRP   531     194.230 169.211 146.407  1.00100.86           C
ATOM   4181  NE1 TRP   531     195.458 168.691 146.737  1.00100.86           N
ATOM   4182  CE2 TRP   531     195.376 168.143 148.001  1.00100.86           C
ATOM   4183  CE3 TRP   531     193.679 167.880 149.690  1.00100.86           C
ATOM   4184  CZ2 TRP   531     196.308 167.498 148.763  1.00100.86           C
ATOM   4185  CZ3 TRP   531     194.625 167.242 150.461  1.00100.86           C
ATOM   4186  CH2 TRP   531     195.914 167.057 150.006  1.00100.86           C
ATOM   4187  C   TRP   531     192.020 171.268 149.138  1.00100.86           C
ATOM   4188  O   TRP   531     191.506 170.815 150.156  1.00100.86           O
ATOM   4189  N   ILE   532     193.091 172.080 149.183  1.00 88.67           N
ATOM   4190  CA  ILE   532     193.686 172.595 150.394  1.00 88.67           C
ATOM   4191  CB  ILE   532     194.971 173.341 150.164  1.00 88.67           C
ATOM   4192  CG1 ILE   532     194.732 174.601 149.312  1.00 88.67           C
ATOM   4193  CG2 ILE   532     195.991 172.360 149.563  1.00 88.67           C
ATOM   4194  CD1 ILE   532     195.896 175.588 149.347  1.00 88.67           C
ATOM   4195  C   ILE   532     192.761 173.542 151.107  1.00 88.67           C
ATOM   4196  O   ILE   532     192.910 173.763 152.306  1.00 88.67           O
ATOM   4197  N   ARG   533     191.876 174.236 150.370  1.00106.79           N
ATOM   4198  CA  ARG   533     190.975 175.202 150.943  1.00106.79           C
ATOM   4199  CB  ARG   533     190.158 175.961 149.889  1.00106.79           C
ATOM   4200  CG  ARG   533     189.305 177.073 150.497  1.00106.79           C
ATOM   4201  CD  ARG   533     188.247 177.618 149.539  1.00106.79           C
ATOM   4202  NE  ARG   533     188.956 178.257 148.397  1.00106.79           N
ATOM   4203  CZ  ARG   533     188.630 177.900 147.120  1.00106.79           C
ATOM   4204  NH1 ARG   533     187.710 176.913 146.910  1.00106.79           N
ATOM   4205  NH2 ARG   533     189.220 178.525 146.062  1.00106.79           N
ATOM   4206  C   ARG   533     189.990 174.564 151.875  1.00106.79           C
ATOM   4207  O   ARG   533     189.687 175.119 152.930  1.00106.79           O
ATOM   4208  N   TYR   534     189.467 173.380 151.518  1.00 48.70           N
ATOM   4209  CA  TYR   534     188.456 172.712 152.292  1.00 48.70           C
ATOM   4210  CB  TYR   534     188.009 171.388 151.649  1.00 48.70           C
ATOM   4211  CG  TYR   534     187.330 171.740 150.372  1.00 48.70           C
ATOM   4212  CD1 TYR   534     185.985 172.037 150.356  1.00 48.70           C
ATOM   4213  CD2 TYR   534     188.034 171.783 149.190  1.00 48.70           C
ATOM   4214  CE1 TYR   534     185.353 172.367 149.180  1.00 48.70           C
ATOM   4215  CE2 TYR   534     187.407 172.112 148.011  1.00 48.70           C
ATOM   4216  CZ  TYR   534     186.065 172.403 148.005  1.00 48.70           C
ATOM   4217  OH  TYR   534     185.419 172.743 146.798  1.00 48.70           O
ATOM   4218  C   TYR   534     189.004 172.407 153.649  1.00 48.70           C
ATOM   4219  O   TYR   534     188.290 172.490 154.646  1.00 48.70           O
ATOM   4220  N   LEU   535     190.291 172.029 153.721  1.00 49.35           N
ATOM   4221  CA  LEU   535     190.910 171.682 154.966  1.00 49.35           C
ATOM   4222  CB  LEU   535     192.392 171.309 154.778  1.00 49.35           C
ATOM   4223  CG  LEU   535     192.616 170.153 153.787  1.00 49.35           C
ATOM   4224  CD1 LEU   535     194.110 169.821 153.643  1.00 49.35           C
ATOM   4225  CD2 LEU   535     191.761 168.928 154.146  1.00 49.35           C
ATOM   4226  C   LEU   535     190.868 172.876 155.873  1.00 49.35           C
ATOM   4227  O   LEU   535     190.586 172.742 157.062  1.00 49.35           O
ATOM   4228  N   LEU   536     191.158 174.079 155.335  1.00108.54           N
ATOM   4229  CA  LEU   536     191.119 175.274 156.132  1.00108.54           C
ATOM   4230  CB  LEU   536     191.591 176.527 155.369  1.00108.54           C
ATOM   4231  CG  LEU   536     193.122 176.589 155.171  1.00108.54           C
ATOM   4232  CD1 LEU   536     193.663 175.348 154.446  1.00108.54           C
ATOM   4233  CD2 LEU   536     193.539 177.893 154.472  1.00108.54           C
ATOM   4234  C   LEU   536     189.717 175.489 156.625  1.00108.54           C
ATOM   4235  O   LEU   536     189.513 175.765 157.806  1.00108.54           O
ATOM   4236  N   LEU   537     188.706 175.312 155.755  1.00 96.13           N
ATOM   4237  CA  LEU   537     187.344 175.501 156.173  1.00 96.13           C
ATOM   4238  CB  LEU   537     186.289 175.283 155.068  1.00 96.13           C
ATOM   4239  CG  LEU   537     186.155 176.430 154.045  1.00 96.13           C
ATOM   4240  CD1 LEU   537     185.705 177.728 154.730  1.00 96.13           C
ATOM   4241  CD2 LEU   537     187.417 176.616 153.200  1.00 96.13           C
ATOM   4242  C   LEU   537     187.030 174.529 157.269  1.00 96.13           C
ATOM   4243  O   LEU   537     186.273 174.847 158.183  1.00 96.13           O
ATOM   4244  N   ALA   538     187.581 173.304 157.195  1.00 33.85           N
ATOM   4245  CA  ALA   538     187.328 172.281 158.172  1.00 33.85           C
ATOM   4246  CB  ALA   538     187.992 170.941 157.813  1.00 33.85           C
ATOM   4247  C   ALA   538     187.851 172.696 159.522  1.00 33.85           C
ATOM   4248  O   ALA   538     187.229 172.420 160.546  1.00 33.85           O
ATOM   4249  N   ARG   539     189.035 173.336 159.556  1.00 85.06           N
ATOM   4250  CA  ARG   539     189.689 173.776 160.762  1.00 85.06           C
ATOM   4251  CB  ARG   539     191.110 174.290 160.478  1.00 85.06           C
ATOM   4252  CG  ARG   539     191.776 174.981 161.667  1.00 85.06           C
ATOM   4253  CD  ARG   539     193.236 175.357 161.405  1.00 85.06           C
ATOM   4254  NE  ARG   539     194.059 174.128 161.586  1.00 85.06           N
ATOM   4255  CZ  ARG   539     194.627 173.887 162.803  1.00 85.06           C
ATOM   4256  NH1 ARG   539     194.458 174.786 163.816  1.00 85.06           N
ATOM   4257  NH2 ARG   539     195.361 172.756 163.011  1.00 85.06           N
ATOM   4258  C   ARG   539     188.919 174.891 161.419  1.00 85.06           C
ATOM   4259  O   ARG   539     188.906 175.017 162.642  1.00 85.06           O
ATOM   4260  N   MET   540     188.264 175.735 160.605  1.00 69.24           N
ATOM   4261  CA  MET   540     187.529 176.909 160.997  1.00 69.24           C
ATOM   4262  CB  MET   540     186.998 177.677 159.781  1.00 69.24           C
ATOM   4263  CG  MET   540     188.115 178.164 158.862  1.00 69.24           C
ATOM   4264  SD  MET   540     187.523 178.974 157.351  1.00 69.24           S
ATOM   4265  CE  MET   540     189.146 179.075 156.547  1.00 69.24           C
ATOM   4266  C   MET   540     186.338 176.531 161.825  1.00 69.24           C
ATOM   4267  O   MET   540     185.846 177.331 162.621  1.00 69.24           O
ATOM   4268  N   LEU   541     185.850 175.292 161.669  1.00 75.02           N
ATOM   4269  CA  LEU   541     184.631 174.848 162.289  1.00 75.02           C
ATOM   4270  CB  LEU   541     184.379 173.335 162.148  1.00 75.02           C
ATOM   4271  CG  LEU   541     183.987 172.863 160.737  1.00 75.02           C
ATOM   4272  CD1 LEU   541     183.762 171.343 160.712  1.00 75.02           C
ATOM   4273  CD2 LEU   541     182.766 173.637 160.212  1.00 75.02           C
ATOM   4274  C   LEU   541     184.678 175.121 163.763  1.00 75.02           C
ATOM   4275  O   LEU   541     183.639 175.288 164.396  1.00 75.02           O
ATOM   4276  N   ARG   542     185.883 175.177 164.346  1.00177.75           N
ATOM   4277  CA  ARG   542     186.096 175.370 165.753  1.00177.75           C
ATOM   4278  CB  ARG   542     187.591 175.434 166.098  1.00177.75           C
ATOM   4279  CG  ARG   542     187.908 175.310 167.588  1.00177.75           C
ATOM   4280  CD  ARG   542     189.391 175.521 167.902  1.00177.75           C
ATOM   4281  NE  ARG   542     190.166 174.633 166.991  1.00177.75           N
ATOM   4282  CZ  ARG   542     190.517 175.083 165.749  1.00177.75           C
ATOM   4283  NH1 ARG   542     190.203 176.354 165.367  1.00177.75           N
ATOM   4284  NH2 ARG   542     191.185 174.263 164.887  1.00177.75           N
ATOM   4285  C   ARG   542     185.482 176.674 166.189  1.00177.75           C
ATOM   4286  O   ARG   542     185.162 176.851 167.363  1.00177.75           O
ATOM   4287  N   LEU   543     185.317 177.634 165.263  1.00 80.91           N
ATOM   4288  CA  LEU   543     184.858 178.961 165.582  1.00 80.91           C
ATOM   4289  CB  LEU   543     184.894 179.916 164.378  1.00 80.91           C
ATOM   4290  CG  LEU   543     184.691 181.386 164.787  1.00 80.91           C
ATOM   4291  CD1 LEU   543     185.824 181.847 165.719  1.00 80.91           C
ATOM   4292  CD2 LEU   543     184.532 182.303 163.563  1.00 80.91           C
ATOM   4293  C   LEU   543     183.464 178.968 166.164  1.00 80.91           C
ATOM   4294  O   LEU   543     183.127 179.852 166.949  1.00 80.91           O
ATOM   4295  N   ILE   544     182.619 177.984 165.801  1.00 70.33           N
ATOM   4296  CA  ILE   544     181.232 177.865 166.182  1.00 70.33           C
ATOM   4297  CB  ILE   544     180.574 176.656 165.587  1.00 70.33           C
ATOM   4298  CG1 ILE   544     181.205 175.364 166.129  1.00 70.33           C
ATOM   4299  CG2 ILE   544     180.675 176.787 164.058  1.00 70.33           C
ATOM   4300  CD1 ILE   544     180.407 174.108 165.785  1.00 70.33           C
ATOM   4301  C   ILE   544     181.099 177.778 167.676  1.00 70.33           C
ATOM   4302  O   ILE   544     180.055 178.105 168.237  1.00 70.33           O
ATOM   4303  N   ARG   545     182.151 177.292 168.351  1.00100.95           N
ATOM   4304  CA  ARG   545     182.197 177.064 169.768  1.00100.95           C
ATOM   4305  CB  ARG   545     183.564 176.517 170.204  1.00100.95           C
ATOM   4306  CG  ARG   545     183.886 175.180 169.532  1.00100.95           C
ATOM   4307  CD  ARG   545     185.270 174.627 169.869  1.00100.95           C
ATOM   4308  NE  ARG   545     185.207 174.079 171.251  1.00100.95           N
ATOM   4309  CZ  ARG   545     185.469 174.893 172.314  1.00100.95           C
ATOM   4310  NH1 ARG   545     185.774 176.207 172.107  1.00100.95           N
ATOM   4311  NH2 ARG   545     185.428 174.391 173.583  1.00100.95           N
ATOM   4312  C   ARG   545     181.940 178.356 170.488  1.00100.95           C
ATOM   4313  O   ARG   545     181.571 178.350 171.660  1.00100.95           O
ATOM   4314  N   LEU   546     182.177 179.499 169.824  1.00 59.05           N
ATOM   4315  CA  LEU   546     181.978 180.801 170.400  1.00 59.05           C
ATOM   4316  CB  LEU   546     182.340 181.942 169.436  1.00 59.05           C
ATOM   4317  CG  LEU   546     183.820 181.941 169.016  1.00 59.05           C
ATOM   4318  CD1 LEU   546     184.161 183.180 168.173  1.00 59.05           C
ATOM   4319  CD2 LEU   546     184.744 181.763 170.230  1.00 59.05           C
ATOM   4320  C   LEU   546     180.530 180.990 170.762  1.00 59.05           C
ATOM   4321  O   LEU   546     180.217 181.688 171.726  1.00 59.05           O
ATOM   4322  N   LEU   547     179.612 180.374 169.994  1.00107.63           N
ATOM   4323  CA  LEU   547     178.188 180.515 170.141  1.00107.63           C
ATOM   4324  CB  LEU   547     177.379 179.783 169.060  1.00107.63           C
ATOM   4325  CG  LEU   547     177.491 180.431 167.670  1.00107.63           C
ATOM   4326  CD1 LEU   547     178.917 180.329 167.103  1.00107.63           C
ATOM   4327  CD2 LEU   547     176.416 179.883 166.723  1.00107.63           C
ATOM   4328  C   LEU   547     177.714 180.016 171.477  1.00107.63           C
ATOM   4329  O   LEU   547     176.651 180.414 171.945  1.00107.63           O
ATOM   4330  N   MET   548     178.466 179.109 172.119  1.00 65.02           N
ATOM   4331  CA  MET   548     178.072 178.546 173.380  1.00 65.02           C
ATOM   4332  CB  MET   548     179.019 177.445 173.887  1.00 65.02           C
ATOM   4333  CG  MET   548     178.883 176.142 173.093  1.00 65.02           C
ATOM   4334  SD  MET   548     179.937 174.778 173.665  1.00 65.02           S
ATOM   4335  CE  MET   548     181.428 175.343 172.797  1.00 65.02           C
ATOM   4336  C   MET   548     177.976 179.627 174.413  1.00 65.02           C
ATOM   4337  O   MET   548     177.290 179.467 175.420  1.00 65.02           O
ATOM   4338  N   HIS   549     178.692 180.746 174.224  1.00 80.19           N
ATOM   4339  CA  HIS   549     178.644 181.816 175.179  1.00 80.19           C
ATOM   4340  ND1 HIS   549     181.819 182.101 174.139  1.00 80.19           N
ATOM   4341  CG  HIS   549     180.993 182.763 175.020  1.00 80.19           C
ATOM   4342  CB  HIS   549     179.529 183.016 174.796  1.00 80.19           C
ATOM   4343  NE2 HIS   549     183.078 182.679 175.879  1.00 80.19           N
ATOM   4344  CD2 HIS   549     181.778 183.109 176.077  1.00 80.19           C
ATOM   4345  CE1 HIS   549     183.054 182.080 174.703  1.00 80.19           C
ATOM   4346  C   HIS   549     177.235 182.310 175.330  1.00 80.19           C
ATOM   4347  O   HIS   549     176.844 182.687 176.433  1.00 80.19           O
ATOM   4348  N   VAL   550     176.435 182.350 174.239  1.00117.37           N
ATOM   4349  CA  VAL   550     175.080 182.817 174.374  1.00117.37           C
ATOM   4350  CB  VAL   550     174.389 183.160 173.084  1.00117.37           C
ATOM   4351  CG1 VAL   550     175.081 184.368 172.446  1.00117.37           C
ATOM   4352  CG2 VAL   550     174.374 181.919 172.187  1.00117.37           C
ATOM   4353  C   VAL   550     174.256 181.750 175.024  1.00117.37           C
ATOM   4354  O   VAL   550     174.346 180.570 174.689  1.00117.37           O
ATOM   4355  N   GLN   551     173.412 182.162 175.988  1.00122.98           N
ATOM   4356  CA  GLN   551     172.595 181.243 176.723  1.00122.98           C
ATOM   4357  CB  GLN   551     171.839 181.906 177.885  1.00122.98           C
ATOM   4358  CG  GLN   551     172.752 182.345 179.032  1.00122.98           C
ATOM   4359  CD  GLN   551     173.243 181.088 179.738  1.00122.98           C
ATOM   4360  OE1 GLN   551     174.205 181.127 180.503  1.00122.98           O
ATOM   4361  NE2 GLN   551     172.567 179.936 179.475  1.00122.98           N
ATOM   4362  C   GLN   551     171.577 180.616 175.825  1.00122.98           C
ATOM   4363  O   GLN   551     171.267 179.434 175.965  1.00122.98           O
ATOM   4364  N   ARG   552     171.013 181.396 174.886  1.00 61.51           N
ATOM   4365  CA  ARG   552     169.958 180.897 174.049  1.00 61.51           C
ATOM   4366  CB  ARG   552     169.329 182.002 173.181  1.00 61.51           C
ATOM   4367  CG  ARG   552     170.308 182.747 172.273  1.00 61.51           C
ATOM   4368  CD  ARG   552     169.644 183.892 171.503  1.00 61.51           C
ATOM   4369  NE  ARG   552     170.704 184.614 170.744  1.00 61.51           N
ATOM   4370  CZ  ARG   552     171.360 185.661 171.325  1.00 61.51           C
ATOM   4371  NH1 ARG   552     171.064 186.029 172.605  1.00 61.51           N
ATOM   4372  NH2 ARG   552     172.313 186.340 170.622  1.00 61.51           N
ATOM   4373  C   ARG   552     170.422 179.777 173.160  1.00 61.51           C
ATOM   4374  O   ARG   552     169.687 178.813 172.957  1.00 61.51           O
ATOM   4375  N   PHE   553     171.627 179.910 172.576  1.00106.02           N
ATOM   4376  CA  PHE   553     172.253 178.987 171.660  1.00106.02           C
ATOM   4377  CB  PHE   553     173.259 179.636 170.697  1.00106.02           C
ATOM   4378  CG  PHE   553     172.440 180.405 169.725  1.00106.02           C
ATOM   4379  CD1 PHE   553     171.651 179.731 168.822  1.00106.02           C
ATOM   4380  CD2 PHE   553     172.470 181.778 169.695  1.00106.02           C
ATOM   4381  CE1 PHE   553     170.886 180.417 167.911  1.00106.02           C
ATOM   4382  CE2 PHE   553     171.707 182.470 168.783  1.00106.02           C
ATOM   4383  CZ  PHE   553     170.912 181.790 167.892  1.00106.02           C
ATOM   4384  C   PHE   553     172.931 177.798 172.284  1.00106.02           C
ATOM   4385  O   PHE   553     173.299 176.872 171.567  1.00106.02           O
ATOM   4386  N   ARG   554     173.206 177.816 173.598  1.00150.15           N
ATOM   4387  CA  ARG   554     174.093 176.850 174.190  1.00150.15           C
ATOM   4388  CB  ARG   554     174.333 177.124 175.685  1.00150.15           C
ATOM   4389  CG  ARG   554     175.519 176.349 176.261  1.00150.15           C
ATOM   4390  CD  ARG   554     176.079 176.964 177.546  1.00150.15           C
ATOM   4391  NE  ARG   554     175.573 176.177 178.705  1.00150.15           N
ATOM   4392  CZ  ARG   554     176.264 175.078 179.123  1.00150.15           C
ATOM   4393  NH1 ARG   554     177.370 174.664 178.438  1.00150.15           N
ATOM   4394  NH2 ARG   554     175.860 174.395 180.235  1.00150.15           N
ATOM   4395  C   ARG   554     173.688 175.403 174.038  1.00150.15           C
ATOM   4396  O   ARG   554     174.525 174.581 173.671  1.00150.15           O
ATOM   4397  N   SER   555     172.419 175.034 174.293  1.00 80.83           N
ATOM   4398  CA  SER   555     172.042 173.643 174.279  1.00 80.83           C
ATOM   4399  CB  SER   555     170.579 173.423 174.697  1.00 80.83           C
ATOM   4400  OG  SER   555     170.264 172.038 174.665  1.00 80.83           O
ATOM   4401  C   SER   555     172.207 173.034 172.916  1.00 80.83           C
ATOM   4402  O   SER   555     172.709 171.917 172.791  1.00 80.83           O
ATOM   4403  N   PHE   556     171.783 173.742 171.856  1.00 38.18           N
ATOM   4404  CA  PHE   556     171.833 173.162 170.546  1.00 38.18           C
ATOM   4405  CB  PHE   556     171.208 174.056 169.460  1.00 38.18           C
ATOM   4406  CG  PHE   556     171.253 173.286 168.185  1.00 38.18           C
ATOM   4407  CD1 PHE   556     170.277 172.359 167.896  1.00 38.18           C
ATOM   4408  CD2 PHE   556     172.266 173.489 167.278  1.00 38.18           C
ATOM   4409  CE1 PHE   556     170.313 171.646 166.722  1.00 38.18           C
ATOM   4410  CE2 PHE   556     172.307 172.778 166.102  1.00 38.18           C
ATOM   4411  CZ  PHE   556     171.329 171.856 165.822  1.00 38.18           C
ATOM   4412  C   PHE   556     173.252 172.900 170.151  1.00 38.18           C
ATOM   4413  O   PHE   556     173.583 171.811 169.684  1.00 38.18           O
ATOM   4414  N   VAL   557     174.139 173.894 170.338  1.00 83.95           N
ATOM   4415  CA  VAL   557     175.502 173.750 169.921  1.00 83.95           C
ATOM   4416  CB  VAL   557     176.303 175.012 170.077  1.00 83.95           C
ATOM   4417  CG1 VAL   557     176.394 175.370 171.569  1.00 83.95           C
ATOM   4418  CG2 VAL   557     177.671 174.801 169.403  1.00 83.95           C
ATOM   4419  C   VAL   557     176.175 172.673 170.712  1.00 83.95           C
ATOM   4420  O   VAL   557     176.922 171.869 170.157  1.00 83.95           O
ATOM   4421  N   ALA   558     175.923 172.623 172.032  1.00 34.11           N
ATOM   4422  CA  ALA   558     176.584 171.670 172.877  1.00 34.11           C
ATOM   4423  CB  ALA   558     176.192 171.816 174.357  1.00 34.11           C
ATOM   4424  C   ALA   558     176.225 170.284 172.447  1.00 34.11           C
ATOM   4425  O   ALA   558     177.085 169.409 172.375  1.00 34.11           O
ATOM   4426  N   THR   559     174.937 170.041 172.145  1.00113.69           N
ATOM   4427  CA  THR   559     174.524 168.729 171.743  1.00113.69           C
ATOM   4428  CB  THR   559     173.036 168.583 171.606  1.00113.69           C
ATOM   4429  OG1 THR   559     172.521 169.564 170.724  1.00113.69           O
ATOM   4430  CG2 THR   559     172.387 168.714 172.990  1.00113.69           C
ATOM   4431  C   THR   559     175.156 168.390 170.432  1.00113.69           C
ATOM   4432  O   THR   559     175.610 167.266 170.230  1.00113.69           O
ATOM   4433  N   PHE   560     175.228 169.363 169.512  1.00 92.59           N
ATOM   4434  CA  PHE   560     175.758 169.101 168.206  1.00 92.59           C
ATOM   4435  CB  PHE   560     175.752 170.361 167.314  1.00 92.59           C
ATOM   4436  CG  PHE   560     176.301 170.022 165.967  1.00 92.59           C
ATOM   4437  CD1 PHE   560     177.659 169.992 165.746  1.00 92.59           C
ATOM   4438  CD2 PHE   560     175.453 169.745 164.920  1.00 92.59           C
ATOM   4439  CE1 PHE   560     178.162 169.682 164.506  1.00 92.59           C
ATOM   4440  CE2 PHE   560     175.950 169.434 163.675  1.00 92.59           C
ATOM   4441  CZ  PHE   560     177.307 169.402 163.467  1.00 92.59           C
ATOM   4442  C   PHE   560     177.179 168.652 168.362  1.00 92.59           C
ATOM   4443  O   PHE   560     177.616 167.711 167.704  1.00 92.59           O
ATOM   4444  N   LEU   561     177.941 169.329 169.241  1.00 94.38           N
ATOM   4445  CA  LEU   561     179.331 169.021 169.431  1.00 94.38           C
ATOM   4446  CB  LEU   561     180.026 170.068 170.334  1.00 94.38           C
ATOM   4447  CG  LEU   561     181.571 169.999 170.433  1.00 94.38           C
ATOM   4448  CD1 LEU   561     182.098 171.131 171.329  1.00 94.38           C
ATOM   4449  CD2 LEU   561     182.099 168.632 170.900  1.00 94.38           C
ATOM   4450  C   LEU   561     179.469 167.662 170.039  1.00 94.38           C
ATOM   4451  O   LEU   561     180.360 166.901 169.667  1.00 94.38           O
ATOM   4452  N   THR   562     178.595 167.329 171.007  1.00 37.93           N
ATOM   4453  CA  THR   562     178.677 166.079 171.710  1.00 37.93           C
ATOM   4454  CB  THR   562     177.688 165.990 172.833  1.00 37.93           C
ATOM   4455  OG1 THR   562     177.912 167.040 173.763  1.00 37.93           O
ATOM   4456  CG2 THR   562     177.844 164.626 173.524  1.00 37.93           C
ATOM   4457  C   THR   562     178.413 164.929 170.792  1.00 37.93           C
ATOM   4458  O   THR   562     179.083 163.902 170.868  1.00 37.93           O
ATOM   4459  N   LEU   563     177.431 165.071 169.885  1.00131.04           N
ATOM   4460  CA  LEU   563     177.050 163.973 169.046  1.00131.04           C
ATOM   4461  CB  LEU   563     175.764 164.170 168.217  1.00131.04           C
ATOM   4462  CG  LEU   563     174.458 163.893 168.991  1.00131.04           C
ATOM   4463  CD1 LEU   563     174.143 164.961 170.042  1.00131.04           C
ATOM   4464  CD2 LEU   563     173.297 163.627 168.025  1.00131.04           C
ATOM   4465  C   LEU   563     178.121 163.539 168.103  1.00131.04           C
ATOM   4466  O   LEU   563     178.160 162.361 167.755  1.00131.04           O
ATOM   4467  N   ILE   564     179.012 164.437 167.648  1.00111.35           N
ATOM   4468  CA  ILE   564     179.914 164.022 166.611  1.00111.35           C
ATOM   4469  CB  ILE   564     180.832 165.116 166.143  1.00111.35           C
ATOM   4470  CG1 ILE   564     180.023 166.262 165.514  1.00111.35           C
ATOM   4471  CG2 ILE   564     181.846 164.491 165.168  1.00111.35           C
ATOM   4472  CD1 ILE   564     179.245 165.841 164.269  1.00111.35           C
ATOM   4473  C   ILE   564     180.753 162.844 167.033  1.00111.35           C
ATOM   4474  O   ILE   564     180.835 161.892 166.264  1.00111.35           O
ATOM   4475  N   PRO   565     181.408 162.822 168.165  1.00169.95           N
ATOM   4476  CA  PRO   565     182.149 161.635 168.512  1.00169.95           C
ATOM   4477  CD  PRO   565     182.032 164.025 168.693  1.00169.95           C
ATOM   4478  CB  PRO   565     183.176 162.070 169.558  1.00169.95           C
ATOM   4479  CG  PRO   565     183.375 163.569 169.281  1.00169.95           C
ATOM   4480  C   PRO   565     181.312 160.485 168.986  1.00169.95           C
ATOM   4481  O   PRO   565     181.696 159.339 168.764  1.00169.95           O
ATOM   4482  N   SER   566     180.191 160.779 169.672  1.00 68.17           N
ATOM   4483  CA  SER   566     179.366 159.789 170.307  1.00 68.17           C
ATOM   4484  CB  SER   566     178.424 160.394 171.363  1.00 68.17           C
ATOM   4485  OG  SER   566     177.469 161.243 170.744  1.00 68.17           O
ATOM   4486  C   SER   566     178.507 159.025 169.344  1.00 68.17           C
ATOM   4487  O   SER   566     178.126 157.891 169.620  1.00 68.17           O
ATOM   4488  N   LEU   567     178.119 159.647 168.223  1.00123.14           N
ATOM   4489  CA  LEU   567     177.212 159.055 167.282  1.00123.14           C
ATOM   4490  CB  LEU   567     176.494 160.076 166.389  1.00123.14           C
ATOM   4491  CG  LEU   567     175.251 159.464 165.719  1.00123.14           C
ATOM   4492  CD1 LEU   567     174.198 159.074 166.769  1.00123.14           C
ATOM   4493  CD2 LEU   567     174.668 160.388 164.650  1.00123.14           C
ATOM   4494  C   LEU   567     177.861 158.012 166.417  1.00123.14           C
ATOM   4495  O   LEU   567     177.160 157.252 165.756  1.00123.14           O
ATOM   4496  N   MET   568     179.207 157.978 166.355  1.00121.89           N
ATOM   4497  CA  MET   568     179.988 157.199 165.424  1.00121.89           C
ATOM   4498  CB  MET   568     181.495 157.465 165.571  1.00121.89           C
ATOM   4499  CG  MET   568     181.876 158.906 165.223  1.00121.89           C
ATOM   4500  SD  MET   568     183.647 159.284 165.378  1.00121.89           S
ATOM   4501  CE  MET   568     183.468 161.017 164.867  1.00121.89           C
ATOM   4502  C   MET   568     179.782 155.711 165.503  1.00121.89           C
ATOM   4503  O   MET   568     179.804 155.077 164.450  1.00121.89           O
ATOM   4504  N   PRO   569     179.611 155.070 166.623  1.00131.57           N
ATOM   4505  CA  PRO   569     179.451 153.642 166.583  1.00131.57           C
ATOM   4506  CD  PRO   569     180.165 155.529 167.884  1.00131.57           C
ATOM   4507  CB  PRO   569     179.444 153.199 168.043  1.00131.57           C
ATOM   4508  CG  PRO   569     180.328 154.257 168.736  1.00131.57           C
ATOM   4509  C   PRO   569     178.249 153.238 165.783  1.00131.57           C
ATOM   4510  O   PRO   569     178.293 152.193 165.134  1.00131.57           O
ATOM   4511  N   TYR   570     177.164 154.033 165.825  1.00 73.28           N
ATOM   4512  CA  TYR   570     175.964 153.743 165.094  1.00 73.28           C
ATOM   4513  CB  TYR   570     174.804 154.696 165.444  1.00 73.28           C
ATOM   4514  CG  TYR   570     174.474 154.500 166.885  1.00 73.28           C
ATOM   4515  CD1 TYR   570     175.206 155.152 167.850  1.00 73.28           C
ATOM   4516  CD2 TYR   570     173.444 153.671 167.270  1.00 73.28           C
ATOM   4517  CE1 TYR   570     174.915 154.980 169.183  1.00 73.28           C
ATOM   4518  CE2 TYR   570     173.148 153.495 168.602  1.00 73.28           C
ATOM   4519  CZ  TYR   570     173.886 154.152 169.559  1.00 73.28           C
ATOM   4520  OH  TYR   570     173.591 153.980 170.927  1.00 73.28           O
ATOM   4521  C   TYR   570     176.217 153.881 163.622  1.00 73.28           C
ATOM   4522  O   TYR   570     175.799 153.041 162.829  1.00 73.28           O
ATOM   4523  N   LEU   571     176.907 154.961 163.212  1.00 77.92           N
ATOM   4524  CA  LEU   571     177.177 155.181 161.820  1.00 77.92           C
ATOM   4525  CB  LEU   571     177.878 156.521 161.537  1.00 77.92           C
ATOM   4526  CG  LEU   571     176.972 157.751 161.736  1.00 77.92           C
ATOM   4527  CD1 LEU   571     175.834 157.776 160.703  1.00 77.92           C
ATOM   4528  CD2 LEU   571     176.453 157.851 163.177  1.00 77.92           C
ATOM   4529  C   LEU   571     178.062 154.082 161.330  1.00 77.92           C
ATOM   4530  O   LEU   571     177.914 153.613 160.202  1.00 77.92           O
ATOM   4531  N   GLY   572     179.020 153.648 162.167  1.00 20.74           N
ATOM   4532  CA  GLY   572     179.936 152.615 161.782  1.00 20.74           C
ATOM   4533  C   GLY   572     179.178 151.345 161.542  1.00 20.74           C
ATOM   4534  O   GLY   572     179.499 150.591 160.626  1.00 20.74           O
ATOM   4535  N   THR   573     178.165 151.061 162.381  1.00 99.81           N
ATOM   4536  CA  THR   573     177.426 149.841 162.233  1.00 99.81           C
ATOM   4537  CB  THR   573     176.455 149.588 163.358  1.00 99.81           C
ATOM   4538  OG1 THR   573     176.139 148.207 163.416  1.00 99.81           O
ATOM   4539  CG2 THR   573     175.163 150.395 163.137  1.00 99.81           C
ATOM   4540  C   THR   573     176.688 149.880 160.925  1.00 99.81           C
ATOM   4541  O   THR   573     176.613 148.879 160.215  1.00 99.81           O
ATOM   4542  N   ILE   574     176.127 151.053 160.565  1.00 39.11           N
ATOM   4543  CA  ILE   574     175.406 151.175 159.330  1.00 39.11           C
ATOM   4544  CB  ILE   574     174.787 152.529 159.130  1.00 39.11           C
ATOM   4545  CG1 ILE   574     173.758 152.812 160.238  1.00 39.11           C
ATOM   4546  CG2 ILE   574     174.191 152.568 157.711  1.00 39.11           C
ATOM   4547  CD1 ILE   574     173.280 154.264 160.278  1.00 39.11           C
ATOM   4548  C   ILE   574     176.367 150.933 158.209  1.00 39.11           C
ATOM   4549  O   ILE   574     176.044 150.249 157.242  1.00 39.11           O
ATOM   4550  N   PHE   575     177.595 151.472 158.323  1.00 49.84           N
ATOM   4551  CA  PHE   575     178.569 151.336 157.277  1.00 49.84           C
ATOM   4552  CB  PHE   575     179.902 152.039 157.588  1.00 49.84           C
ATOM   4553  CG  PHE   575     180.858 151.670 156.504  1.00 49.84           C
ATOM   4554  CD1 PHE   575     180.776 152.254 155.259  1.00 49.84           C
ATOM   4555  CD2 PHE   575     181.847 150.742 156.735  1.00 49.84           C
ATOM   4556  CE1 PHE   575     181.662 151.909 154.266  1.00 49.84           C
ATOM   4557  CE2 PHE   575     182.736 150.394 155.745  1.00 49.84           C
ATOM   4558  CZ  PHE   575     182.643 150.977 154.506  1.00 49.84           C
ATOM   4559  C   PHE   575     178.871 149.887 157.051  1.00 49.84           C
ATOM   4560  O   PHE   575     178.981 149.444 155.909  1.00 49.84           O
ATOM   4561  N   CYS   576     179.029 149.105 158.135  1.00 29.25           N
ATOM   4562  CA  CYS   576     179.361 147.711 158.006  1.00 29.25           C
ATOM   4563  CB  CYS   576     179.609 147.036 159.364  1.00 29.25           C
ATOM   4564  SG  CYS   576     181.062 147.724 160.215  1.00 29.25           S
ATOM   4565  C   CYS   576     178.239 146.985 157.327  1.00 29.25           C
ATOM   4566  O   CYS   576     178.459 146.081 156.524  1.00 29.25           O
ATOM   4567  N   ILE   577     176.987 147.351 157.643  1.00 78.23           N
ATOM   4568  CA  ILE   577     175.873 146.693 157.026  1.00 78.23           C
ATOM   4569  CB  ILE   577     174.551 147.212 157.517  1.00 78.23           C
ATOM   4570  CG1 ILE   577     174.395 146.941 159.023  1.00 78.23           C
ATOM   4571  CG2 ILE   577     173.443 146.577 156.660  1.00 78.23           C
ATOM   4572  CD1 ILE   577     174.403 145.454 159.377  1.00 78.23           C
ATOM   4573  C   ILE   577     175.944 146.958 155.554  1.00 78.23           C
ATOM   4574  O   ILE   577     175.721 146.061 154.739  1.00 78.23           O
ATOM   4575  N   LEU   578     176.262 148.208 155.172  1.00 93.43           N
ATOM   4576  CA  LEU   578     176.339 148.554 153.782  1.00 93.43           C
ATOM   4577  CB  LEU   578     176.578 150.051 153.506  1.00 93.43           C
ATOM   4578  CG  LEU   578     175.304 150.914 153.590  1.00 93.43           C
ATOM   4579  CD1 LEU   578     174.321 150.534 152.474  1.00 93.43           C
ATOM   4580  CD2 LEU   578     174.647 150.860 154.973  1.00 93.43           C
ATOM   4581  C   LEU   578     177.425 147.777 153.106  1.00 93.43           C
ATOM   4582  O   LEU   578     177.259 147.368 151.958  1.00 93.43           O
ATOM   4583  N   CYS   579     178.576 147.559 153.773  1.00 97.67           N
ATOM   4584  CA  CYS   579     179.611 146.836 153.092  1.00 97.67           C
ATOM   4585  CB  CYS   579     181.010 146.902 153.744  1.00 97.67           C
ATOM   4586  SG  CYS   579     181.096 146.465 155.498  1.00 97.67           S
ATOM   4587  C   CYS   579     179.181 145.422 152.812  1.00 97.67           C
ATOM   4588  O   CYS   579     179.472 144.890 151.743  1.00 97.67           O
ATOM   4589  N   ILE   580     178.455 144.776 153.744  1.00 34.27           N
ATOM   4590  CA  ILE   580     178.024 143.418 153.536  1.00 34.27           C
ATOM   4591  CB  ILE   580     177.282 142.880 154.727  1.00 34.27           C
ATOM   4592  CG1 ILE   580     178.183 142.896 155.974  1.00 34.27           C
ATOM   4593  CG2 ILE   580     176.748 141.483 154.367  1.00 34.27           C
ATOM   4594  CD1 ILE   580     177.421 142.680 157.280  1.00 34.27           C
ATOM   4595  C   ILE   580     177.085 143.373 152.362  1.00 34.27           C
ATOM   4596  O   ILE   580     177.199 142.514 151.490  1.00 34.27           O
ATOM   4597  N   TYR   581     176.130 144.319 152.304  1.00 63.51           N
ATOM   4598  CA  TYR   581     175.165 144.350 151.240  1.00 63.51           C
ATOM   4599  CB  TYR   581     174.082 145.432 151.412  1.00 63.51           C
ATOM   4600  CG  TYR   581     173.031 144.917 152.335  1.00 63.51           C
ATOM   4601  CD1 TYR   581     172.006 144.155 151.821  1.00 63.51           C
ATOM   4602  CD2 TYR   581     173.050 145.183 153.685  1.00 63.51           C
ATOM   4603  CE1 TYR   581     171.015 143.661 152.634  1.00 63.51           C
ATOM   4604  CE2 TYR   581     172.059 144.694 154.506  1.00 63.51           C
ATOM   4605  CZ  TYR   581     171.041 143.932 153.980  1.00 63.51           C
ATOM   4606  OH  TYR   581     170.024 143.428 154.815  1.00 63.51           O
ATOM   4607  C   TYR   581     175.842 144.586 149.927  1.00 63.51           C
ATOM   4608  O   TYR   581     175.452 144.010 148.914  1.00 63.51           O
ATOM   4609  N   CYS   582     176.860 145.462 149.901  1.00 30.66           N
ATOM   4610  CA  CYS   582     177.527 145.767 148.667  1.00 30.66           C
ATOM   4611  CB  CYS   582     178.609 146.847 148.834  1.00 30.66           C
ATOM   4612  SG  CYS   582     179.453 147.234 147.272  1.00 30.66           S
ATOM   4613  C   CYS   582     178.187 144.528 148.145  1.00 30.66           C
ATOM   4614  O   CYS   582     178.185 144.272 146.941  1.00 30.66           O
ATOM   4615  N   SER   583     178.779 143.720 149.041  1.00 48.50           N
ATOM   4616  CA  SER   583     179.466 142.550 148.582  1.00 48.50           C
ATOM   4617  CB  SER   583     180.176 141.796 149.718  1.00 48.50           C
ATOM   4618  OG  SER   583     181.022 140.793 149.179  1.00 48.50           O
ATOM   4619  C   SER   583     178.477 141.628 147.931  1.00 48.50           C
ATOM   4620  O   SER   583     178.734 141.086 146.857  1.00 48.50           O
ATOM   4621  N   LEU   584     177.294 141.446 148.551  1.00 88.60           N
ATOM   4622  CA  LEU   584     176.312 140.540 148.020  1.00 88.60           C
ATOM   4623  CB  LEU   584     175.088 140.401 148.957  1.00 88.60           C
ATOM   4624  CG  LEU   584     174.069 139.282 148.621  1.00 88.60           C
ATOM   4625  CD1 LEU   584     172.924 139.267 149.646  1.00 88.60           C
ATOM   4626  CD2 LEU   584     173.522 139.356 147.187  1.00 88.60           C
ATOM   4627  C   LEU   584     175.861 141.048 146.682  1.00 88.60           C
ATOM   4628  O   LEU   584     175.743 140.281 145.727  1.00 88.60           O
ATOM   4629  N   GLY   585     175.617 142.368 146.570  1.00 24.87           N
ATOM   4630  CA  GLY   585     175.087 142.928 145.355  1.00 24.87           C
ATOM   4631  C   GLY   585     176.038 142.724 144.219  1.00 24.87           C
ATOM   4632  O   GLY   585     175.630 142.385 143.109  1.00 24.87           O
ATOM   4633  N   VAL   586     177.340 142.939 144.459  1.00 42.84           N
ATOM   4634  CA  VAL   586     178.306 142.777 143.414  1.00 42.84           C
ATOM   4635  CB  VAL   586     179.696 143.123 143.863  1.00 42.84           C
ATOM   4636  CG1 VAL   586     180.680 142.809 142.725  1.00 42.84           C
ATOM   4637  CG2 VAL   586     179.708 144.598 144.303  1.00 42.84           C
ATOM   4638  C   VAL   586     178.291 141.340 142.986  1.00 42.84           C
ATOM   4639  O   VAL   586     178.482 141.031 141.810  1.00 42.84           O
ATOM   4640  N   GLN   587     178.087 140.407 143.936  1.00144.16           N
ATOM   4641  CA  GLN   587     178.119 139.018 143.571  1.00144.16           C
ATOM   4642  CB  GLN   587     177.933 138.087 144.781  1.00144.16           C
ATOM   4643  CG  GLN   587     179.174 137.958 145.656  1.00144.16           C
ATOM   4644  CD  GLN   587     180.119 137.025 144.916  1.00144.16           C
ATOM   4645  OE1 GLN   587     181.321 137.007 145.167  1.00144.16           O
ATOM   4646  NE2 GLN   587     179.555 136.229 143.967  1.00144.16           N
ATOM   4647  C   GLN   587     177.019 138.664 142.612  1.00144.16           C
ATOM   4648  O   GLN   587     177.271 138.067 141.567  1.00144.16           O
ATOM   4649  N   ILE   588     175.759 138.979 142.969  1.00193.74           N
ATOM   4650  CA  ILE   588     174.621 138.607 142.165  1.00193.74           C
ATOM   4651  CB  ILE   588     173.346 138.573 142.953  1.00193.74           C
ATOM   4652  CG1 ILE   588     173.384 137.431 143.988  1.00193.74           C
ATOM   4653  CG2 ILE   588     172.188 138.433 141.949  1.00193.74           C
ATOM   4654  CD1 ILE   588     174.474 137.568 145.048  1.00193.74           C
ATOM   4655  C   ILE   588     174.379 139.463 140.947  1.00193.74           C
ATOM   4656  O   ILE   588     174.098 138.954 139.862  1.00193.74           O
ATOM   4657  N   PHE   589     174.413 140.796 141.133  1.00197.94           N
ATOM   4658  CA  PHE   589     174.082 141.801 140.153  1.00197.94           C
ATOM   4659  CB  PHE   589     173.606 143.133 140.752  1.00197.94           C
ATOM   4660  CG  PHE   589     172.312 142.863 141.441  1.00197.94           C
ATOM   4661  CD1 PHE   589     171.188 142.563 140.708  1.00197.94           C
ATOM   4662  CD2 PHE   589     172.231 142.873 142.814  1.00197.94           C
ATOM   4663  CE1 PHE   589     169.994 142.304 141.337  1.00197.94           C
ATOM   4664  CE2 PHE   589     171.039 142.617 143.450  1.00197.94           C
ATOM   4665  CZ  PHE   589     169.916 142.335 142.710  1.00197.94           C
ATOM   4666  C   PHE   589     175.164 142.122 139.161  1.00197.94           C
ATOM   4667  O   PHE   589     174.906 142.814 138.182  1.00197.94           O
ATOM   4668  N   GLY   590     176.423 141.751 139.423  1.00 54.03           N
ATOM   4669  CA  GLY   590     177.495 142.242 138.597  1.00 54.03           C
ATOM   4670  C   GLY   590     177.455 141.791 137.164  1.00 54.03           C
ATOM   4671  O   GLY   590     177.309 140.607 136.861  1.00 54.03           O
ATOM   4672  N   GLY   591     177.653 142.768 136.244  1.00 46.59           N
ATOM   4673  CA  GLY   591     177.836 142.505 134.839  1.00 46.59           C
ATOM   4674  C   GLY   591     176.625 142.780 133.990  1.00 46.59           C
ATOM   4675  O   GLY   591     176.730 142.769 132.765  1.00 46.59           O
ATOM   4676  N   LEU   592     175.450 143.006 134.600  1.00128.21           N
ATOM   4677  CA  LEU   592     174.207 143.225 133.905  1.00128.21           C
ATOM   4678  CB  LEU   592     173.014 143.272 134.878  1.00128.21           C
ATOM   4679  CG  LEU   592     172.641 141.937 135.550  1.00128.21           C
ATOM   4680  CD1 LEU   592     171.903 141.007 134.580  1.00128.21           C
ATOM   4681  CD2 LEU   592     173.861 141.256 136.184  1.00128.21           C
ATOM   4682  C   LEU   592     174.175 144.533 133.174  1.00128.21           C
ATOM   4683  O   LEU   592     173.676 144.603 132.052  1.00128.21           O
ATOM   4684  N   VAL   593     174.666 145.622 133.806  1.00145.59           N
ATOM   4685  CA  VAL   593     174.596 146.903 133.158  1.00145.59           C
ATOM   4686  CB  VAL   593     174.474 148.079 134.087  1.00145.59           C
ATOM   4687  CG1 VAL   593     173.058 148.112 134.663  1.00145.59           C
ATOM   4688  CG2 VAL   593     175.543 147.957 135.181  1.00145.59           C
ATOM   4689  C   VAL   593     175.819 147.111 132.338  1.00145.59           C
ATOM   4690  O   VAL   593     176.889 147.442 132.847  1.00145.59           O
ATOM   4691  N   ASN   594     175.661 146.935 131.017  1.00 84.12           N
ATOM   4692  CA  ASN   594     176.726 147.137 130.083  1.00 84.12           C
ATOM   4693  CB  ASN   594     177.449 145.838 129.679  1.00 84.12           C
ATOM   4694  CG  ASN   594     176.441 144.894 129.037  1.00 84.12           C
ATOM   4695  OD1 ASN   594     176.495 144.629 127.836  1.00 84.12           O
ATOM   4696  ND2 ASN   594     175.497 144.364 129.858  1.00 84.12           N
ATOM   4697  C   ASN   594     176.117 147.751 128.856  1.00 84.12           C
ATOM   4698  O   ASN   594     174.904 147.708 128.661  1.00 84.12           O
ATOM   4699  N   ALA   595     176.968 148.333 127.988  1.00 62.51           N
ATOM   4700  CA  ALA   595     176.536 149.039 126.809  1.00 62.51           C
ATOM   4701  CB  ALA   595     177.705 149.672 126.032  1.00 62.51           C
ATOM   4702  C   ALA   595     175.808 148.129 125.859  1.00 62.51           C
ATOM   4703  O   ALA   595     174.983 148.585 125.071  1.00 62.51           O
ATOM   4704  N   GLY   596     176.177 146.838 125.851  1.00 90.10           N
ATOM   4705  CA  GLY   596     175.695 145.791 124.986  1.00 90.10           C
ATOM   4706  C   GLY   596     174.281 145.344 125.195  1.00 90.10           C
ATOM   4707  O   GLY   596     173.702 144.819 124.253  1.00 90.10           O
ATOM   4708  N   ASN   597     173.713 145.446 126.414  1.00233.70           N
ATOM   4709  CA  ASN   597     172.419 144.885 126.715  1.00233.70           C
ATOM   4710  CB  ASN   597     172.114 144.968 128.225  1.00233.70           C
ATOM   4711  CG  ASN   597     171.076 143.934 128.645  1.00233.70           C
ATOM   4712  OD1 ASN   597     170.354 143.375 127.822  1.00233.70           O
ATOM   4713  ND2 ASN   597     171.002 143.672 129.977  1.00233.70           N
ATOM   4714  C   ASN   597     171.384 145.681 125.977  1.00233.70           C
ATOM   4715  O   ASN   597     171.335 146.895 126.091  1.00233.70           O
ATOM   4716  N   PRO   598     170.581 145.087 125.157  1.00261.12           N
ATOM   4717  CA  PRO   598     169.585 145.871 124.479  1.00261.12           C
ATOM   4718  CD  PRO   598     171.024 143.956 124.357  1.00261.12           C
ATOM   4719  CB  PRO   598     169.168 145.054 123.259  1.00261.12           C
ATOM   4720  CG  PRO   598     170.383 144.155 122.977  1.00261.12           C
ATOM   4721  C   PRO   598     168.430 146.222 125.367  1.00261.12           C
ATOM   4722  O   PRO   598     167.677 147.131 125.023  1.00261.12           O
ATOM   4723  N   ASP   599     168.243 145.453 126.459  1.00109.04           N
ATOM   4724  CA  ASP   599     167.174 145.560 127.413  1.00109.04           C
ATOM   4725  CB  ASP   599     167.056 144.316 128.309  1.00109.04           C
ATOM   4726  CG  ASP   599     165.691 144.338 128.979  1.00109.04           C
ATOM   4727  OD1 ASP   599     164.901 145.274 128.682  1.00109.04           O
ATOM   4728  OD2 ASP   599     165.414 143.414 129.790  1.00109.04           O
ATOM   4729  C   ASP   599     167.353 146.744 128.318  1.00109.04           C
ATOM   4730  O   ASP   599     166.386 147.329 128.795  1.00109.04           O
ATOM   4731  N   LEU   600     168.613 147.121 128.574  1.00 82.37           N
ATOM   4732  CA  LEU   600     169.000 148.148 129.498  1.00 82.37           C
ATOM   4733  CB  LEU   600     170.529 148.313 129.556  1.00 82.37           C
ATOM   4734  CG  LEU   600     171.013 149.403 130.528  1.00 82.37           C
ATOM   4735  CD1 LEU   600     170.652 149.057 131.981  1.00 82.37           C
ATOM   4736  CD2 LEU   600     172.512 149.685 130.350  1.00 82.37           C
ATOM   4737  C   LEU   600     168.403 149.466 129.090  1.00 82.37           C
ATOM   4738  O   LEU   600     168.215 150.346 129.923  1.00 82.37           O
ATOM   4739  N   GLU   601     168.149 149.660 127.787  1.00141.49           N
ATOM   4740  CA  GLU   601     167.660 150.872 127.190  1.00141.49           C
ATOM   4741  CB  GLU   601     167.762 150.876 125.655  1.00141.49           C
ATOM   4742  CG  GLU   601     166.913 149.808 124.967  1.00141.49           C
ATOM   4743  CD  GLU   601     167.112 149.968 123.467  1.00141.49           C
ATOM   4744  OE1 GLU   601     167.265 151.133 123.013  1.00141.49           O
ATOM   4745  OE2 GLU   601     167.118 148.928 122.757  1.00141.49           O
ATOM   4746  C   GLU   601     166.226 151.185 127.545  1.00141.49           C
ATOM   4747  O   GLU   601     165.781 152.293 127.272  1.00141.49           O
ATOM   4748  N   ALA   602     165.421 150.170 127.917  1.00100.70           N
ATOM   4749  CA  ALA   602     164.037 150.190 128.344  1.00100.70           C
ATOM   4750  CB  ALA   602     163.351 148.828 128.138  1.00100.70           C
ATOM   4751  C   ALA   602     163.785 150.583 129.789  1.00100.70           C
ATOM   4752  O   ALA   602     162.685 151.001 130.143  1.00100.70           O
ATOM   4753  N   THR   603     164.798 150.376 130.647  1.00199.45           N
ATOM   4754  CA  THR   603     164.816 150.202 132.081  1.00199.45           C
ATOM   4755  CB  THR   603     166.100 149.580 132.545  1.00199.45           C
ATOM   4756  OG1 THR   603     165.954 149.100 133.872  1.00199.45           O
ATOM   4757  CG2 THR   603     167.231 150.620 132.470  1.00199.45           C
ATOM   4758  C   THR   603     164.473 151.324 133.029  1.00199.45           C
ATOM   4759  O   THR   603     164.266 151.044 134.207  1.00199.45           O
ATOM   4760  N   ASP   604     164.490 152.601 132.621  1.00127.38           N
ATOM   4761  CA  ASP   604     164.200 153.727 133.472  1.00127.38           C
ATOM   4762  CB  ASP   604     163.036 153.478 134.450  1.00127.38           C
ATOM   4763  CG  ASP   604     162.556 154.823 134.982  1.00127.38           C
ATOM   4764  OD1 ASP   604     163.143 155.865 134.586  1.00127.38           O
ATOM   4765  OD2 ASP   604     161.587 154.827 135.787  1.00127.38           O
ATOM   4766  C   ASP   604     165.428 154.062 134.260  1.00127.38           C
ATOM   4767  O   ASP   604     165.579 155.191 134.726  1.00127.38           O
ATOM   4768  N   LEU   605     166.366 153.106 134.391  1.00 83.65           N
ATOM   4769  CA  LEU   605     167.656 153.420 134.928  1.00 83.65           C
ATOM   4770  CB  LEU   605     168.537 152.167 135.100  1.00 83.65           C
ATOM   4771  CG  LEU   605     169.891 152.428 135.791  1.00 83.65           C
ATOM   4772  CD1 LEU   605     169.694 152.744 137.282  1.00 83.65           C
ATOM   4773  CD2 LEU   605     170.887 151.280 135.553  1.00 83.65           C
ATOM   4774  C   LEU   605     168.295 154.256 133.863  1.00 83.65           C
ATOM   4775  O   LEU   605     168.963 155.252 134.124  1.00 83.65           O
ATOM   4776  N   ALA   606     168.107 153.815 132.604  1.00 50.27           N
ATOM   4777  CA  ALA   606     168.607 154.453 131.417  1.00 50.27           C
ATOM   4778  CB  ALA   606     168.408 153.597 130.154  1.00 50.27           C
ATOM   4779  C   ALA   606     167.916 155.763 131.184  1.00 50.27           C
ATOM   4780  O   ALA   606     168.534 156.725 130.735  1.00 50.27           O
ATOM   4781  N   ALA   607     166.594 155.827 131.438  1.00 42.18           N
ATOM   4782  CA  ALA   607     165.851 157.021 131.148  1.00 42.18           C
ATOM   4783  CB  ALA   607     164.339 156.850 131.382  1.00 42.18           C
ATOM   4784  C   ALA   607     166.306 158.151 132.019  1.00 42.18           C
ATOM   4785  O   ALA   607     166.522 159.264 131.540  1.00 42.18           O
ATOM   4786  N   ASN   608     166.465 157.876 133.326  1.00129.67           N
ATOM   4787  CA  ASN   608     166.816 158.831 134.333  1.00129.67           C
ATOM   4788  CB  ASN   608     166.470 158.379 135.756  1.00129.67           C
ATOM   4789  CG  ASN   608     166.290 159.640 136.598  1.00129.67           C
ATOM   4790  OD1 ASN   608     165.180 160.157 136.724  1.00129.67           O
ATOM   4791  ND2 ASN   608     167.395 160.143 137.206  1.00129.67           N
ATOM   4792  C   ASN   608     168.273 159.198 134.256  1.00129.67           C
ATOM   4793  O   ASN   608     168.696 160.159 134.891  1.00129.67           O
ATOM   4794  N   ASP   609     169.089 158.440 133.494  1.00 84.77           N
ATOM   4795  CA  ASP   609     170.502 158.709 133.383  1.00 84.77           C
ATOM   4796  CB  ASP   609     170.798 160.195 133.107  1.00 84.77           C
ATOM   4797  CG  ASP   609     172.248 160.343 132.663  1.00 84.77           C
ATOM   4798  OD1 ASP   609     172.986 159.322 132.677  1.00 84.77           O
ATOM   4799  OD2 ASP   609     172.633 161.487 132.299  1.00 84.77           O
ATOM   4800  C   ASP   609     171.230 158.307 134.639  1.00 84.77           C
ATOM   4801  O   ASP   609     172.191 158.945 135.060  1.00 84.77           O
ATOM   4802  N   TYR   610     170.732 157.225 135.259  1.00207.08           N
ATOM   4803  CA  TYR   610     171.194 156.492 136.408  1.00207.08           C
ATOM   4804  CB  TYR   610     170.129 155.656 137.128  1.00207.08           C
ATOM   4805  CG  TYR   610     169.309 156.564 137.967  1.00207.08           C
ATOM   4806  CD1 TYR   610     169.868 157.187 139.058  1.00207.08           C
ATOM   4807  CD2 TYR   610     167.980 156.756 137.699  1.00207.08           C
ATOM   4808  CE1 TYR   610     169.119 158.023 139.850  1.00207.08           C
ATOM   4809  CE2 TYR   610     167.228 157.589 138.490  1.00207.08           C
ATOM   4810  CZ  TYR   610     167.795 158.227 139.564  1.00207.08           C
ATOM   4811  OH  TYR   610     167.020 159.085 140.372  1.00207.08           O
ATOM   4812  C   TYR   610     172.344 155.558 136.148  1.00207.08           C
ATOM   4813  O   TYR   610     172.819 154.933 137.087  1.00207.08           O
ATOM   4814  N   LEU   611     172.758 155.335 134.890  1.00155.26           N
ATOM   4815  CA  LEU   611     173.647 154.251 134.544  1.00155.26           C
ATOM   4816  CB  LEU   611     173.960 154.161 133.048  1.00155.26           C
ATOM   4817  CG  LEU   611     172.705 153.777 132.247  1.00155.26           C
ATOM   4818  CD1 LEU   611     171.717 154.947 132.168  1.00155.26           C
ATOM   4819  CD2 LEU   611     173.054 153.166 130.887  1.00155.26           C
ATOM   4820  C   LEU   611     174.925 154.177 135.337  1.00155.26           C
ATOM   4821  O   LEU   611     175.509 153.097 135.422  1.00155.26           O
ATOM   4822  N   LEU   612     175.448 155.291 135.873  1.00 77.70           N
ATOM   4823  CA  LEU   612     176.651 155.259 136.668  1.00 77.70           C
ATOM   4824  CB  LEU   612     177.181 156.666 136.994  1.00 77.70           C
ATOM   4825  CG  LEU   612     177.584 157.451 135.733  1.00 77.70           C
ATOM   4826  CD1 LEU   612     178.171 158.827 136.086  1.00 77.70           C
ATOM   4827  CD2 LEU   612     178.506 156.613 134.834  1.00 77.70           C
ATOM   4828  C   LEU   612     176.421 154.537 137.973  1.00 77.70           C
ATOM   4829  O   LEU   612     177.362 153.997 138.553  1.00 77.70           O
ATOM   4830  N   PHE   613     175.187 154.550 138.520  1.00 77.49           N
ATOM   4831  CA  PHE   613     174.973 153.903 139.789  1.00 77.49           C
ATOM   4832  CB  PHE   613     173.837 154.544 140.600  1.00 77.49           C
ATOM   4833  CG  PHE   613     174.174 155.984 140.770  1.00 77.49           C
ATOM   4834  CD1 PHE   613     175.098 156.391 141.704  1.00 77.49           C
ATOM   4835  CD2 PHE   613     173.550 156.928 139.987  1.00 77.49           C
ATOM   4836  CE1 PHE   613     175.400 157.725 141.850  1.00 77.49           C
ATOM   4837  CE2 PHE   613     173.847 158.263 140.129  1.00 77.49           C
ATOM   4838  CZ  PHE   613     174.774 158.661 141.062  1.00 77.49           C
ATOM   4839  C   PHE   613     174.560 152.483 139.540  1.00 77.49           C
ATOM   4840  O   PHE   613     173.376 152.190 139.383  1.00 77.49           O
ATOM   4841  N   ASN   614     175.544 151.559 139.545  1.00 93.81           N
ATOM   4842  CA  ASN   614     175.313 150.163 139.309  1.00 93.81           C
ATOM   4843  CB  ASN   614     175.601 149.739 137.857  1.00 93.81           C
ATOM   4844  CG  ASN   614     177.009 150.179 137.490  1.00 93.81           C
ATOM   4845  OD1 ASN   614     177.973 149.897 138.200  1.00 93.81           O
ATOM   4846  ND2 ASN   614     177.130 150.908 136.348  1.00 93.81           N
ATOM   4847  C   ASN   614     176.174 149.359 140.250  1.00 93.81           C
ATOM   4848  O   ASN   614     176.914 149.903 141.066  1.00 93.81           O
ATOM   4849  N   PHE   615     175.974 148.025 140.212  1.00237.17           N
ATOM   4850  CA  PHE   615     176.586 146.954 140.968  1.00237.17           C
ATOM   4851  CB  PHE   615     175.621 145.811 141.315  1.00237.17           C
ATOM   4852  CG  PHE   615     174.729 146.357 142.383  1.00237.17           C
ATOM   4853  CD1 PHE   615     175.115 146.299 143.702  1.00237.17           C
ATOM   4854  CD2 PHE   615     173.524 146.946 142.072  1.00237.17           C
ATOM   4855  CE1 PHE   615     174.310 146.802 144.698  1.00237.17           C
ATOM   4856  CE2 PHE   615     172.714 147.449 143.064  1.00237.17           C
ATOM   4857  CZ  PHE   615     173.104 147.377 144.381  1.00237.17           C
ATOM   4858  C   PHE   615     177.870 146.389 140.399  1.00237.17           C
ATOM   4859  O   PHE   615     178.301 145.314 140.814  1.00237.17           O
ATOM   4860  N   ASN   616     178.395 146.960 139.308  1.00 94.68           N
ATOM   4861  CA  ASN   616     179.564 146.448 138.632  1.00 94.68           C
ATOM   4862  CB  ASN   616     179.845 147.178 137.308  1.00 94.68           C
ATOM   4863  CG  ASN   616     178.713 146.829 136.353  1.00 94.68           C
ATOM   4864  OD1 ASN   616     177.909 145.938 136.624  1.00 94.68           O
ATOM   4865  ND2 ASN   616     178.650 147.541 135.196  1.00 94.68           N
ATOM   4866  C   ASN   616     180.831 146.501 139.456  1.00 94.68           C
ATOM   4867  O   ASN   616     181.786 145.789 139.144  1.00 94.68           O
ATOM   4868  N   ASP   617     180.933 147.398 140.458  1.00102.26           N
ATOM   4869  CA  ASP   617     182.149 147.513 141.233  1.00102.26           C
ATOM   4870  CB  ASP   617     183.019 148.740 140.902  1.00102.26           C
ATOM   4871  CG  ASP   617     183.897 148.459 139.695  1.00102.26           C
ATOM   4872  OD1 ASP   617     183.937 147.287 139.233  1.00102.26           O
ATOM   4873  OD2 ASP   617     184.560 149.426 139.233  1.00102.26           O
ATOM   4874  C   ASP   617     181.813 147.639 142.684  1.00102.26           C
ATOM   4875  O   ASP   617     180.652 147.574 143.082  1.00102.26           O
ATOM   4876  N   TYR   618     182.864 147.708 143.529  1.00177.37           N
ATOM   4877  CA  TYR   618     182.688 147.884 144.942  1.00177.37           C
ATOM   4878  CB  TYR   618     183.947 147.491 145.734  1.00177.37           C
ATOM   4879  CG  TYR   618     183.508 147.121 147.109  1.00177.37           C
ATOM   4880  CD1 TYR   618     183.151 145.815 147.355  1.00177.37           C
ATOM   4881  CD2 TYR   618     183.434 148.035 148.133  1.00177.37           C
ATOM   4882  CE1 TYR   618     182.734 145.413 148.602  1.00177.37           C
ATOM   4883  CE2 TYR   618     183.018 147.639 149.386  1.00177.37           C
ATOM   4884  CZ  TYR   618     182.668 146.331 149.620  1.00177.37           C
ATOM   4885  OH  TYR   618     182.243 145.928 150.903  1.00177.37           O
ATOM   4886  C   TYR   618     182.331 149.318 145.258  1.00177.37           C
ATOM   4887  O   TYR   618     181.388 149.567 146.003  1.00177.37           O
ATOM   4888  N   PRO   619     183.047 150.290 144.738  1.00 95.30           N
ATOM   4889  CA  PRO   619     182.744 151.675 144.993  1.00 95.30           C
ATOM   4890  CD  PRO   619     184.402 150.102 144.256  1.00 95.30           C
ATOM   4891  CB  PRO   619     183.950 152.470 144.490  1.00 95.30           C
ATOM   4892  CG  PRO   619     184.760 151.466 143.645  1.00 95.30           C
ATOM   4893  C   PRO   619     181.443 152.063 144.371  1.00 95.30           C
ATOM   4894  O   PRO   619     180.733 152.902 144.927  1.00 95.30           O
ATOM   4895  N   ASN   620     181.117 151.468 143.211  1.00 37.35           N
ATOM   4896  CA  ASN   620     179.885 151.773 142.549  1.00 37.35           C
ATOM   4897  CB  ASN   620     179.720 151.042 141.204  1.00 37.35           C
ATOM   4898  CG  ASN   620     180.715 151.616 140.205  1.00 37.35           C
ATOM   4899  OD1 ASN   620     181.512 152.495 140.529  1.00 37.35           O
ATOM   4900  ND2 ASN   620     180.656 151.111 138.943  1.00 37.35           N
ATOM   4901  C   ASN   620     178.772 151.310 143.437  1.00 37.35           C
ATOM   4902  O   ASN   620     177.771 151.999 143.613  1.00 37.35           O
ATOM   4903  N   GLY   621     178.930 150.113 144.029  1.00 27.92           N
ATOM   4904  CA  GLY   621     177.916 149.558 144.875  1.00 27.92           C
ATOM   4905  C   GLY   621     177.736 150.411 146.095  1.00 27.92           C
ATOM   4906  O   GLY   621     176.617 150.586 146.574  1.00 27.92           O
ATOM   4907  N   MET   622     178.842 150.938 146.656  1.00 52.76           N
ATOM   4908  CA  MET   622     178.728 151.711 147.859  1.00 52.76           C
ATOM   4909  CB  MET   622     180.084 152.107 148.468  1.00 52.76           C
ATOM   4910  CG  MET   622     180.896 150.907 148.961  1.00 52.76           C
ATOM   4911  SD  MET   622     180.050 149.863 150.192  1.00 52.76           S
ATOM   4912  CE  MET   622     180.126 151.048 151.566  1.00 52.76           C
ATOM   4913  C   MET   622     177.935 152.961 147.607  1.00 52.76           C
ATOM   4914  O   MET   622     177.082 153.326 148.413  1.00 52.76           O
ATOM   4915  N   VAL   623     178.193 153.653 146.478  1.00 95.00           N
ATOM   4916  CA  VAL   623     177.478 154.869 146.202  1.00 95.00           C
ATOM   4917  CB  VAL   623     177.960 155.610 144.984  1.00 95.00           C
ATOM   4918  CG1 VAL   623     179.411 156.052 145.220  1.00 95.00           C
ATOM   4919  CG2 VAL   623     177.766 154.736 143.737  1.00 95.00           C
ATOM   4920  C   VAL   623     176.034 154.552 145.985  1.00 95.00           C
ATOM   4921  O   VAL   623     175.155 155.279 146.444  1.00 95.00           O
ATOM   4922  N   ALA   624     175.752 153.447 145.271  1.00 31.71           N
ATOM   4923  CA  ALA   624     174.395 153.095 144.963  1.00 31.71           C
ATOM   4924  CB  ALA   624     174.297 151.807 144.124  1.00 31.71           C
ATOM   4925  C   ALA   624     173.654 152.851 146.240  1.00 31.71           C
ATOM   4926  O   ALA   624     172.512 153.282 146.395  1.00 31.71           O
ATOM   4927  N   LEU   625     174.294 152.156 147.201  1.00 54.86           N
ATOM   4928  CA  LEU   625     173.651 151.839 148.447  1.00 54.86           C
ATOM   4929  CB  LEU   625     174.490 150.923 149.359  1.00 54.86           C
ATOM   4930  CG  LEU   625     174.628 149.491 148.809  1.00 54.86           C
ATOM   4931  CD1 LEU   625     175.469 148.609 149.746  1.00 54.86           C
ATOM   4932  CD2 LEU   625     173.247 148.885 148.507  1.00 54.86           C
ATOM   4933  C   LEU   625     173.367 153.094 149.201  1.00 54.86           C
ATOM   4934  O   LEU   625     172.348 153.195 149.882  1.00 54.86           O
ATOM   4935  N   PHE   626     174.272 154.084 149.127  1.00 46.01           N
ATOM   4936  CA  PHE   626     174.052 155.313 149.830  1.00 46.01           C
ATOM   4937  CB  PHE   626     175.217 156.306 149.689  1.00 46.01           C
ATOM   4938  CG  PHE   626     174.815 157.539 150.419  1.00 46.01           C
ATOM   4939  CD1 PHE   626     175.055 157.668 151.767  1.00 46.01           C
ATOM   4940  CD2 PHE   626     174.180 158.562 149.753  1.00 46.01           C
ATOM   4941  CE1 PHE   626     174.677 158.807 152.437  1.00 46.01           C
ATOM   4942  CE2 PHE   626     173.800 159.704 150.417  1.00 46.01           C
ATOM   4943  CZ  PHE   626     174.051 159.828 151.763  1.00 46.01           C
ATOM   4944  C   PHE   626     172.822 155.964 149.280  1.00 46.01           C
ATOM   4945  O   PHE   626     171.997 156.484 150.030  1.00 46.01           O
ATOM   4946  N   ASN   627     172.667 155.940 147.945  1.00 42.57           N
ATOM   4947  CA  ASN   627     171.537 156.561 147.313  1.00 42.57           C
ATOM   4948  CB  ASN   627     171.600 156.483 145.776  1.00 42.57           C
ATOM   4949  CG  ASN   627     172.753 157.368 145.310  1.00 42.57           C
ATOM   4950  OD1 ASN   627     173.069 158.378 145.938  1.00 42.57           O
ATOM   4951  ND2 ASN   627     173.401 156.983 144.178  1.00 42.57           N
ATOM   4952  C   ASN   627     170.281 155.884 147.777  1.00 42.57           C
ATOM   4953  O   ASN   627     169.248 156.527 147.955  1.00 42.57           O
ATOM   4954  N   LEU   628     170.331 154.551 147.961  1.00 47.31           N
ATOM   4955  CA  LEU   628     169.194 153.794 148.413  1.00 47.31           C
ATOM   4956  CB  LEU   628     169.481 152.284 148.441  1.00 47.31           C
ATOM   4957  CG  LEU   628     169.809 151.689 147.059  1.00 47.31           C
ATOM   4958  CD1 LEU   628     170.085 150.181 147.157  1.00 47.31           C
ATOM   4959  CD2 LEU   628     168.717 152.017 146.028  1.00 47.31           C
ATOM   4960  C   LEU   628     168.846 154.200 149.821  1.00 47.31           C
ATOM   4961  O   LEU   628     167.670 154.272 150.176  1.00 47.31           O
ATOM   4962  N   LEU   629     169.862 154.450 150.674  1.00157.14           N
ATOM   4963  CA  LEU   629     169.605 154.825 152.041  1.00157.14           C
ATOM   4964  CB  LEU   629     170.844 154.933 152.946  1.00157.14           C
ATOM   4965  CG  LEU   629     171.376 153.581 153.445  1.00157.14           C
ATOM   4966  CD1 LEU   629     172.479 153.780 154.493  1.00157.14           C
ATOM   4967  CD2 LEU   629     170.236 152.694 153.966  1.00157.14           C
ATOM   4968  C   LEU   629     168.910 156.152 152.114  1.00157.14           C
ATOM   4969  O   LEU   629     168.054 156.355 152.976  1.00157.14           O
ATOM   4970  N   VAL   630     169.274 157.089 151.222  1.00 45.11           N
ATOM   4971  CA  VAL   630     168.707 158.412 151.206  1.00 45.11           C
ATOM   4972  CB  VAL   630     169.290 159.287 150.135  1.00 45.11           C
ATOM   4973  CG1 VAL   630     168.545 160.632 150.146  1.00 45.11           C
ATOM   4974  CG2 VAL   630     170.804 159.412 150.372  1.00 45.11           C
ATOM   4975  C   VAL   630     167.233 158.295 150.939  1.00 45.11           C
ATOM   4976  O   VAL   630     166.440 159.102 151.424  1.00 45.11           O
ATOM   4977  N   SER   631     166.838 157.261 150.173  1.00102.41           N
ATOM   4978  CA  SER   631     165.470 156.976 149.835  1.00102.41           C
ATOM   4979  CB  SER   631     164.534 157.034 151.056  1.00102.41           C
ATOM   4980  OG  SER   631     164.901 156.038 152.000  1.00102.41           O
ATOM   4981  C   SER   631     164.903 157.901 148.797  1.00102.41           C
ATOM   4982  O   SER   631     163.684 157.992 148.660  1.00102.41           O
ATOM   4983  N   GLY   632     165.749 158.592 148.007  1.00 69.74           N
ATOM   4984  CA  GLY   632     165.200 159.386 146.940  1.00 69.74           C
ATOM   4985  C   GLY   632     165.163 158.481 145.746  1.00 69.74           C
ATOM   4986  O   GLY   632     166.179 157.888 145.394  1.00 69.74           O
ATOM   4987  N   ILE   633     163.999 158.440 145.059  1.00315.42           N
ATOM   4988  CA  ILE   633     163.625 157.528 144.003  1.00315.42           C
ATOM   4989  CB  ILE   633     163.756 158.139 142.636  1.00315.42           C
ATOM   4990  CG1 ILE   633     163.205 157.183 141.569  1.00315.42           C
ATOM   4991  CG2 ILE   633     165.218 158.566 142.431  1.00315.42           C
ATOM   4992  CD1 ILE   633     161.695 156.967 141.664  1.00315.42           C
ATOM   4993  C   ILE   633     164.425 156.263 144.078  1.00315.42           C
ATOM   4994  O   ILE   633     165.243 155.942 143.215  1.00315.42           O
ATOM   4995  N   TRP   634     164.090 155.464 145.108  1.00115.06           N
ATOM   4996  CA  TRP   634     164.710 154.207 145.427  1.00115.06           C
ATOM   4997  CB  TRP   634     164.425 153.768 146.875  1.00115.06           C
ATOM   4998  CG  TRP   634     162.972 153.493 147.192  1.00115.06           C
ATOM   4999  CD2 TRP   634     162.405 152.178 147.311  1.00115.06           C
ATOM   5000  CD1 TRP   634     161.967 154.372 147.475  1.00115.06           C
ATOM   5001  NE1 TRP   634     160.807 153.686 147.749  1.00115.06           N
ATOM   5002  CE2 TRP   634     161.063 152.335 147.658  1.00115.06           C
ATOM   5003  CE3 TRP   634     162.959 150.939 147.153  1.00115.06           C
ATOM   5004  CZ2 TRP   634     160.254 151.254 147.853  1.00115.06           C
ATOM   5005  CZ3 TRP   634     162.137 149.851 147.345  1.00115.06           C
ATOM   5006  CH2 TRP   634     160.810 150.003 147.688  1.00115.06           C
ATOM   5007  C   TRP   634     164.230 153.126 144.510  1.00115.06           C
ATOM   5008  O   TRP   634     164.945 152.162 144.246  1.00115.06           O
ATOM   5009  N   GLY   635     162.971 153.252 144.052  1.00 53.14           N
ATOM   5010  CA  GLY   635     162.277 152.277 143.255  1.00 53.14           C
ATOM   5011  C   GLY   635     162.908 152.084 141.912  1.00 53.14           C
ATOM   5012  O   GLY   635     162.767 151.019 141.314  1.00 53.14           O
ATOM   5013  N   GLU   636     163.576 153.117 141.369  1.00102.32           N
ATOM   5014  CA  GLU   636     164.104 152.998 140.037  1.00102.32           C
ATOM   5015  CB  GLU   636     164.949 154.217 139.624  1.00102.32           C
ATOM   5016  CG  GLU   636     164.134 155.482 139.349  1.00102.32           C
ATOM   5017  CD  GLU   636     163.716 155.461 137.887  1.00102.32           C
ATOM   5018  OE1 GLU   636     164.319 154.672 137.112  1.00102.32           O
ATOM   5019  OE2 GLU   636     162.794 156.240 137.522  1.00102.32           O
ATOM   5020  C   GLU   636     165.016 151.812 139.957  1.00102.32           C
ATOM   5021  O   GLU   636     164.935 151.025 139.014  1.00102.32           O
ATOM   5022  N   LEU   637     165.906 151.648 140.952  1.00 95.95           N
ATOM   5023  CA  LEU   637     166.861 150.575 140.928  1.00 95.95           C
ATOM   5024  CB  LEU   637     167.861 150.650 142.095  1.00 95.95           C
ATOM   5025  CG  LEU   637     168.763 151.898 142.053  1.00 95.95           C
ATOM   5026  CD1 LEU   637     169.682 151.880 140.821  1.00 95.95           C
[truncated: 462,974 more chars]
